# Supplementary material for: PD-L1 Expression Is Increased in a Subset of Basal Type Breast Cancer Cells
Source: PLoS One. 2014 Feb 14;9(2):e88557. doi: 10.1371/journal.pone.0088557 (PMC3925108; doi:10.1371/journal.pone.0088557)
Supplement: File S1 — CCLE gene expression data for cell lines. (GCT) [file pone.0088557.s003.gct]

#1.2
18988	1037
Name	Description	LN18_CENTRAL_NERVOUS_SYSTEM	769P_KIDNEY	786O_KIDNEY	CAOV3_OVARY	HEPG2_LIVER	MOLT4_HAEMATOPOIETIC_AND_LYMPHOID_TISSUE	NCIH524_LUNG	NCIH209_LUNG	MIAPACA2_PANCREAS	MCAS_OVARY	SBC5_LUNG	COLO829_SKIN	VCAP_PROSTATE	COLO704_OVARY	IPC298_SKIN	CAPAN2_PANCREAS	EFM192A_BREAST	HS766T_PANCREAS	EFO27_OVARY	A2780_OVARY	NCIH196_LUNG	IGROV1_OVARY	NCIH889_LUNG	NCIH211_LUNG	HS571T_OVARY	MDAPCA2B_PROSTATE	SKMEL24_SKIN	K029AX_SKIN	HT1376_URINARY_TRACT	NCIH2171_LUNG	PANC1005_PANCREAS	EVSAT_BREAST	HS695T_SKIN	CHL1_SKIN	LOUNH91_LUNG	LK2_LUNG	TOV21G_OVARY	SKMEL3_SKIN	ASPC1_PANCREAS	OVSAHO_OVARY	NCIH441_LUNG	RERFLCSQ1_LUNG	NCIH2030_LUNG	HMCB_SKIN	FUOV1_OVARY	MALME3M_SKIN	KMS12BM_HAEMATOPOIETIC_AND_LYMPHOID_TISSUE	T98G_CENTRAL_NERVOUS_SYSTEM
100009676_at	LOC100009676	5.987545	5.444892	5.838828	6.074743	5.7886	5.459675	5.75556	7.190493	5.449818	5.80182	6.000854	6.780755	5.727484	6.135726	5.509988	5.629135	6.249712	5.46083	5.341373	5.883619	5.804654	6.442277	5.602642	6.119024	6.0332	6.870986	6.731197	6.123327	5.956696	6.300332	6.635895	6.547673	6.164943	5.695248	5.387873	6.375336	5.304464	6.674264	5.64974	5.403344	6.082559	5.529562	5.666579	5.703823	6.15075	6.512034	5.846482	6.311585
10000_at	AKT3	6.230233	7.544216	7.32845	4.27072	4.478293	6.212102	7.562398	8.642669	5.556191	6.808673	5.782455	7.891206	6.673642	9.189318	7.106459	7.048393	4.349386	4.586797	4.256232	4.331325	8.903971	4.441163	8.033949	5.211654	7.270256	4.292137	7.536838	7.586247	7.201416	7.760276	6.596095	4.181561	7.656604	7.256871	7.126169	6.105961	4.158926	7.179063	4.35006	4.655546	5.768466	4.995973	4.356541	7.291075	6.659829	7.44354	7.502576	6.401691
10001_at	MED6	9.36355	8.715909	8.410834	9.845271	9.761157	10.53282	10.39396	9.478429	9.112954	9.815614	9.049861	8.802196	9.278425	9.807873	9.046873	9.859691	9.986501	9.106986	9.314213	10.46928	9.70569	9.666393	9.07444	10.41831	8.719462	9.044162	8.989143	8.375682	9.36753	10.59928	10.06606	9.420041	9.154834	9.371737	7.724197	9.47529	8.943175	9.227402	8.852267	8.20022	9.858377	9.255081	10.26514	9.542528	9.842872	9.280014	10.40934	8.421563
10002_at	NR2E3	3.803069	4.173643	3.776557	3.934091	3.822202	3.949198	3.807546	3.930186	4.161937	4.028581	3.637323	3.769757	3.851144	4.223735	3.883122	3.710327	4.003236	4.04972	4.362332	3.626653	3.81201	3.934534	3.70499	3.889833	3.805383	3.812659	3.571252	3.787662	4.264486	3.787704	4.048245	3.973196	4.114555	3.876984	3.580644	4.103098	3.810789	4.050698	4.499118	3.939412	4.095514	3.826816	4.740495	3.728256	4.101745	3.924992	4.026111	3.747394
10003_at	NAALAD2	3.58643	3.663081	4.047007	3.81725	6.444302	4.081071	5.462774	4.252446	3.932451	3.835827	3.853081	4.035678	9.45353	5.728206	3.870718	3.906872	3.643485	3.661367	3.939177	9.621345	4.312637	3.729549	5.094279	5.233094	4.32075	3.697183	3.559373	4.010834	3.795858	3.611733	3.960914	3.993405	3.886932	3.907839	4.096521	3.64287	3.595186	3.908443	3.713562	3.623075	3.573228	3.689689	3.780061	3.823709	7.100079	4.166255	4.376666	3.646235
100048912_at	CDKN2B-AS1	3.824073	4.069507	4.41817	4.110248	3.960018	4.662574	3.975327	4.444996	3.789725	4.035644	3.807765	4.289469	3.924287	4.236456	4.059706	4.115545	4.156433	4.074503	3.930947	4.081367	4.315989	4.159709	4.970426	3.859742	4.006836	4.037482	4.381236	4.053777	4.875369	3.895687	4.073299	4.120154	4.070868	4.083766	4.289166	4.067815	3.912128	3.959317	4.564772	4.311486	4.093254	3.804158	4.035623	4.032189	4.170796	3.79291	4.029179	4.472219
100049716_at	LOC100049716	4.201048	3.990926	4.342995	5.405749	4.260519	4.332708	4.766046	4.857869	4.519158	4.452148	4.030703	4.46813	4.209867	3.940446	4.649774	5.352433	4.528609	4.970207	4.430382	4.142897	4.750927	4.374566	4.07314	4.157675	4.557416	4.317515	4.431081	4.451045	4.855642	5.235081	5.331492	4.330334	4.665775	4.061136	4.819762	3.990221	4.576543	4.330239	4.395086	4.55484	5.143806	4.736918	4.059957	3.979617	5.10339	4.73423	4.845243	4.258789
10004_at	NAALADL1	4.369388	4.5235	4.45984	4.636836	6.179546	4.540229	4.176965	5.163637	4.402221	4.560078	4.799595	4.651558	4.637756	4.480499	4.455659	4.461985	4.530162	4.642583	4.486131	4.388303	4.557257	4.581007	4.418534	4.564284	6.178688	4.40282	5.659194	4.530844	4.471924	5.074034	4.495959	4.589701	4.486244	4.274552	4.605432	4.475833	4.255576	4.518595	5.160142	4.539335	4.5494	4.385675	4.400344	4.29671	4.597797	4.885967	6.137238	4.401637
10005_at	ACOT8	8.990503	7.735855	8.181641	7.425258	7.987335	8.641307	7.998659	8.250806	8.068482	7.082822	7.906615	8.196711	8.889243	8.088702	8.030468	7.928384	7.886061	9.345719	8.582454	6.724398	7.773383	7.592624	8.245115	7.142832	8.294341	8.415049	7.792986	8.167535	8.42606	8.658423	8.008937	8.342645	8.315635	7.104703	9.411738	7.686936	7.257949	9.710702	8.360288	8.483325	8.318561	8.285521	7.638466	6.759241	8.586495	8.01078	8.401125	8.526807
10006_at	ABI1	7.480844	9.247934	8.768485	9.125022	8.457934	9.290081	7.333475	8.430174	8.530379	8.604699	9.369532	9.242885	8.164591	8.170905	9.678454	9.597209	9.170762	7.418905	8.66339	8.790104	10.13526	9.382143	8.670812	8.137258	8.93501	8.455922	7.578928	8.305822	9.013299	7.641071	8.6211	8.500392	7.880038	7.712297	8.760313	9.597587	9.684042	7.735631	9.954369	9.489717	8.91129	9.323044	9.600859	8.196856	8.163344	8.555661	8.956779	8.20502
10007_at	GNPDA1	9.815797	10.15218	8.94289	9.716035	9.747856	10.1039	10.09356	8.945389	10.78977	9.781608	10.11716	9.663761	9.074021	9.839414	10.28757	9.134444	9.205599	10.52475	9.833661	10.10224	8.731506	10.24864	8.906438	9.132636	9.82482	9.433751	9.037689	10.64661	9.676373	8.57187	10.70259	9.117324	9.685488	9.577168	9.876647	9.970756	10.73913	10.98134	10.1994	10.22471	9.75711	8.46389	9.587643	9.713199	9.918734	10.31437	9.273424	9.311602
10008_at	KCNE3	4.248521	4.051168	4.144604	4.94733	4.575527	4.042628	3.969736	3.970773	4.074683	4.955199	3.963002	4.008466	3.886427	3.956939	4.034302	4.672818	3.980822	3.987061	4.667841	4.040485	3.92545	5.701925	3.916387	4.226422	4.140657	3.991381	4.154775	4.10572	4.072776	3.941906	3.971189	3.981578	4.028584	4.197304	4.071628	10.58479	5.173236	3.986341	6.42862	4.140409	4.256513	4.030841	3.976232	3.901841	6.886008	4.174235	4.053346	4.476962
100093630_at	SNHG8	11.02876	10.99759	11.16821	10.50591	10.93426	12.16812	11.50353	10.69234	10.04337	11.98996	11.48365	10.93532	12.55001	11.17061	10.71466	11.28511	10.06223	10.95161	9.549606	10.36885	9.896207	11.00388	10.81522	9.875187	10.83127	12.122	10.83046	9.605606	10.16289	9.500087	10.69563	10.87657	10.32327	9.882532	10.30542	10.46336	10.60815	10.53946	10.9583	11.92531	11.28812	9.408974	10.08915	10.49598	10.6865	10.69586	10.6298	8.866647
10009_at	ZBTB33	8.239429	7.973016	7.88361	8.282556	8.318121	8.465499	9.257257	8.603654	8.503033	7.651493	8.707585	8.838109	7.872212	8.47146	8.511832	7.857973	8.162312	8.400274	8.342931	8.429602	7.321374	8.226024	7.927908	8.729018	7.490942	8.566866	7.735478	8.564831	8.810228	8.338902	7.988363	8.367216	7.487452	8.990012	8.032799	8.514365	7.632995	7.940251	8.126105	8.941982	8.658327	7.653658	6.826456	9.026771	7.744664	8.403433	8.855551	8.355912
1000_at	CDH2	8.033218	10.64514	10.36926	5.829967	8.966591	7.687346	8.931374	9.454559	4.424346	4.700544	4.701847	7.80911	4.779809	9.28909	6.720756	4.739783	4.723267	8.371203	8.657683	8.304527	9.903538	4.962104	10.69196	9.02414	7.740304	4.537619	10.00698	6.741121	4.353308	9.597594	3.98509	5.026696	8.410198	7.350308	6.516445	9.740246	3.853714	7.034774	4.104573	8.749331	4.724644	10.58995	6.549219	8.139021	7.50194	6.154902	4.672435	7.572282
100101467_at	ZSCAN30	4.802847	6.835835	5.979874	5.433078	6.222184	6.471237	6.921106	8.107339	7.481284	6.17514	6.980005	6.883577	5.697721	7.164648	4.774799	5.922574	5.519153	6.377666	7.442496	7.166297	6.562012	5.086695	7.984157	6.21904	7.181344	6.225577	7.663027	5.826278	6.091666	6.914241	5.753635	6.392656	6.341324	6.537013	7.057964	5.521428	7.529934	6.004133	5.967979	7.387671	6.799638	6.062203	6.078249	5.784525	6.787197	6.021924	7.54934	6.449487
100101938_at	ANKRD26P3	5.284305	5.386072	5.242227	4.764304	5.012614	5.45707	4.802031	4.72401	5.152708	4.578492	4.6758	4.898416	4.903765	4.756168	5.23778	5.052637	5.038496	4.844644	4.877595	5.04897	5.147906	5.204797	4.864613	7.928383	4.748165	5.045232	5.134814	5.107901	4.747453	4.92959	4.547137	4.904379	5.040949	4.771332	4.605572	5.971467	4.95236	5.045212	4.633773	5.126347	4.916753	5.049027	5.110949	4.741752	5.352112	5.045638	5.408607	5.130596
10010_at	TANK	8.453304	10.00669	9.109338	8.376056	9.735587	8.885132	8.036192	8.994194	8.158207	9.037229	9.532271	8.61469	8.41189	8.203322	9.22381	9.316757	9.528651	9.274387	8.098772	8.64335	9.873152	7.284819	8.125188	8.652533	9.540742	8.379175	8.957772	8.255779	8.522809	7.250787	9.635116	8.142259	8.392926	8.93892	8.766554	9.006663	9.639026	8.227113	10.44224	7.571299	8.941904	8.447958	8.692028	9.075412	8.271116	9.187684	7.801285	9.378809
100113407_at	TMEM170B	5.047007	4.38773	5.104818	6.22964	7.78346	8.915371	8.979833	8.991587	4.739308	4.914434	7.275868	5.946061	6.644923	8.992982	6.469736	4.267469	5.873715	5.477072	5.831194	4.52361	4.716513	4.574677	9.332012	7.165103	5.791018	6.946345	6.470697	5.843162	4.663451	4.980093	6.143119	8.182353	5.092448	6.754547	5.823829	7.345073	4.831369	6.013453	4.316753	8.506085	5.623257	4.718004	7.110879	6.257893	6.51959	7.00782	7.097993	5.745194
10011_at	SRA1	10.05631	10.21631	10.20709	10.00364	9.24907	9.233953	8.827924	9.210043	9.684665	9.942446	10.22817	8.990363	8.532686	9.707765	9.627182	9.645821	10.33205	9.917138	10.01884	9.477771	8.827134	9.304919	8.219432	9.688393	9.717715	9.884015	9.900346	9.901565	9.428287	8.354282	9.72067	9.786623	9.153069	9.311715	10.27282	10.34716	9.845075	10.7881	9.191214	9.677356	9.077794	9.634463	9.900652	8.853573	9.524047	8.712123	7.89045	10.09098
100124700_at	HOTAIR	4.311645	3.642937	3.678877	3.743566	3.376962	3.318828	3.413808	3.324429	3.741969	5.301489	3.558793	3.570647	3.752107	3.489909	3.578075	3.280781	5.761282	4.121759	4.758224	3.453852	5.8632	3.46586	3.335188	4.155123	3.5747	3.403182	3.502808	5.180609	3.545865	3.776536	3.461334	8.530157	4.930985	3.884462	6.353836	3.526598	3.691757	3.864151	8.038074	3.393047	3.434758	4.015766	3.398518	3.434424	3.951611	3.48052	3.307911	7.095463
100125288_at	ZGLP1	5.115989	4.756632	4.674349	4.857769	4.960277	4.965701	5.174182	4.832662	5.760482	5.462521	4.579809	4.58151	4.617441	4.820234	4.597702	4.612935	4.747039	4.616661	5.175762	4.876842	5.083397	5.475633	5.561768	4.90757	4.753821	5.245524	4.235938	4.918188	4.408751	4.931981	5.066626	4.969529	4.689429	4.782341	4.395891	4.933935	4.640763	4.84	4.785721	4.901488	5.076672	4.690299	5.134785	4.443445	4.825854	4.904173	4.936592	4.576377
100126784_at	LOC100126784	3.963639	4.339277	4.291642	3.847836	3.771594	3.723457	3.7745	3.529632	3.666743	3.834877	3.713066	3.798413	3.648684	3.715826	3.889879	3.900872	3.546456	3.794399	3.956071	3.799252	4.060018	3.746192	4.066629	3.871072	3.795546	3.533049	4.031625	4.101084	3.789323	3.94804	4.418074	3.722899	3.993647	4.184372	4.007885	3.641496	3.792998	4.469154	3.703846	3.716872	4.318972	3.745617	3.721358	3.857385	4.050641	3.96279	3.988693	3.767187
100126791_at	EGOT	3.73322	5.350741	6.002586	4.322369	3.890173	3.81123	3.648061	3.621168	3.924838	3.819894	4.043284	3.910262	3.965901	3.789692	3.812797	3.872981	3.873803	3.667254	4.17576	3.87335	3.861281	4.569679	3.899092	4.053787	3.693326	4.032059	3.889701	3.724471	3.755592	3.617276	3.67417	4.098314	3.410861	3.684688	4.101299	3.746415	4.145215	4.15618	3.898055	3.90313	3.891498	4.098589	3.951216	3.687772	5.740328	3.773322	3.879242	3.905561
100126793_at	GHRLOS	4.885405	4.654907	5.0911	4.552372	5.022453	4.85986	4.435348	4.497246	5.016394	4.788383	4.689266	4.593627	4.659432	4.897114	4.550073	4.595078	4.698673	4.75416	5.232267	4.807677	4.714019	4.663217	4.503029	4.948425	4.556752	4.46791	4.32399	4.716749	4.569518	4.973535	4.878238	5.119382	4.794593	4.581777	4.742196	4.685029	4.532665	4.720892	4.745214	4.714703	4.882538	4.708158	4.840934	4.451084	5.069364	4.365179	5.677175	4.635284
100127888_at	LOC100127888	3.978808	4.380375	4.755173	4.13834	5.32679	4.524393	4.105243	4.024383	4.254843	4.886426	4.020207	5.119417	4.729885	4.03413	5.973144	4.160605	4.079062	4.142951	3.831958	3.8646	4.359366	4.393255	4.293696	4.36971	4.304439	4.30579	6.217871	5.439551	4.323953	4.120028	4.398955	4.111979	9.599671	7.395441	4.437082	4.398878	3.999389	9.737964	7.009524	4.207507	9.3785	4.007741	4.071015	7.425877	4.026688	5.735082	4.629721	4.533321
100127891_at	LOC100127891	6.38751	5.710263	5.715626	5.485951	5.666185	6.230629	6.979768	6.625633	5.825596	5.15707	5.991305	6.500358	5.881617	6.908856	5.549754	6.130854	6.322769	5.750679	6.214487	5.60834	5.487655	6.83268	6.651107	5.909858	5.098258	8.158093	5.943259	6.367986	5.513563	5.855219	6.100167	6.620658	5.903936	5.64745	5.754071	5.844277	5.698263	5.824603	5.369786	6.261186	6.388623	5.129027	6.450948	5.377912	5.969396	6.569589	5.669889	5.801011
100127950_at	HECW1-IT1	3.631911	3.638461	3.762264	3.431299	3.429959	3.469405	3.458041	3.370704	3.415661	3.454772	3.850598	3.446443	3.597626	3.630185	3.529759	3.763891	3.321791	3.489835	3.552433	3.500335	3.523622	3.516364	3.364945	3.552244	3.415644	3.416303	3.469436	3.711555	3.664179	3.488216	3.547019	3.402464	3.478677	3.564752	3.403216	3.435312	3.440486	3.403982	3.497246	3.324927	3.667039	3.380706	3.589004	3.542204	3.516533	3.391996	3.856804	3.577252
100127974_at	LOC100127974	3.400098	3.61875	3.542848	3.579203	3.912847	3.497517	3.414184	3.453785	3.613715	3.62882	3.584735	3.454291	3.561589	3.444332	3.582437	3.754861	3.644169	3.753235	3.60216	3.517176	3.581075	3.603386	3.332073	3.703032	3.584358	3.277642	3.640796	3.652936	3.568533	4.233925	3.779824	3.568173	3.721693	3.652935	3.657887	3.385981	3.629999	3.56183	3.654578	3.606877	3.710744	3.611239	3.549239	3.384412	3.547041	3.428969	3.898697	3.465696
100127983_at	LOC100127983	8.415959	9.395666	9.545987	6.913146	4.377042	8.749256	8.924529	9.190386	4.847934	4.320244	4.148981	6.887161	4.242492	8.453684	8.834263	6.150057	4.69649	4.573774	4.231295	4.840562	11.00172	5.215597	7.929352	8.734394	7.229939	4.628104	8.528384	7.575426	4.204282	8.016913	4.850112	4.145343	6.813516	9.446816	4.267448	9.702752	6.894289	5.692755	4.852824	6.486173	4.516437	9.276169	4.129937	9.387616	8.255396	6.460197	4.317838	4.486204
100128025_at	WWTR1-AS1	3.656818	3.768251	3.644164	3.60864	3.734449	3.887871	3.493973	3.665555	3.866777	3.677038	3.680559	3.739866	3.747437	3.844132	3.640705	3.991002	4.022921	3.745099	3.873399	4.003355	3.942065	4.104114	3.680661	3.639038	3.715736	3.901624	3.775915	3.592816	3.845588	3.698232	3.817401	3.819929	3.909655	3.680679	3.735849	3.900892	3.613566	3.755169	3.704272	3.882243	4.398939	3.79407	4.135136	3.634692	3.811375	3.989466	3.878178	3.830065
100128071_at	LOC100128071	4.945488	4.749076	5.144308	5.230968	5.314488	5.03318	4.535005	5.065909	5.646402	4.392492	5.302554	4.649933	4.594626	5.128541	4.813274	4.900795	4.838009	4.553548	5.500573	4.915924	4.616642	5.033541	5.374029	5.043524	4.538407	5.37135	4.857234	4.767212	5.754164	4.891172	4.359672	5.320872	4.7017	4.983904	6.936385	4.819212	5.207257	5.002469	4.713135	5.788827	4.758254	4.870199	5.496217	5.083032	4.744839	4.433133	4.944216	4.708716
100128098_at	LOC100128098	4.030808	4.063851	4.254632	4.193233	4.013325	4.185269	3.747542	10.24898	4.287835	4.514199	9.159755	3.908992	9.25463	4.16129	4.001956	4.224402	8.768654	4.363624	4.133221	4.421715	4.307453	4.716759	8.369735	4.156998	4.019989	10.23903	3.90788	4.395016	7.438744	4.304167	4.61359	4.803951	4.014649	4.327447	4.193637	4.160507	3.84418	4.043094	4.101501	4.418105	4.114422	3.821764	4.287115	3.866891	4.236649	4.135012	8.040791	4.231246
100128124_at	HGC6.3	3.900265	4.199198	3.965549	3.948142	4.169698	3.962038	3.715234	3.748798	3.930912	3.905494	5.515347	3.816924	3.743196	3.545984	4.112263	3.925192	3.74519	4.064053	4.300221	4.037162	3.67003	3.971043	4.118926	3.862627	3.998356	3.871788	3.779658	4.022781	3.818165	3.969076	3.807095	3.893642	3.796749	3.819875	4.104866	3.884085	3.741026	3.92831	3.918934	3.983259	4.045682	3.742146	3.813057	3.948749	4.051044	3.780514	3.982074	3.773515
100128126_at	LOC100128126	3.904929	4.082013	4.03755	3.897416	3.84002	3.948072	3.815762	3.683065	3.832135	4.090988	3.809488	4.287824	4.352303	4.092899	3.8163	4.288199	3.934984	3.736473	3.839634	4.107567	3.997954	4.196095	4.048779	4.716646	4.199117	3.927473	4.26016	3.684601	3.971455	4.097572	4.099796	4.308573	3.952803	3.615978	4.264788	4.031435	4.290578	4.028544	4.121074	4.22978	4.421151	4.034058	3.901883	3.776237	3.925267	3.988431	4.470126	4.350863
100128139_at	LOC100128139	3.675495	3.21983	3.505126	3.359672	3.222343	3.463734	3.242066	3.359489	3.228507	3.372633	3.31673	3.463054	3.202105	3.221242	3.319779	3.402065	3.429794	3.326231	3.500276	3.258955	3.442798	3.700657	3.347609	3.526401	3.369528	3.354818	3.544793	3.537045	3.277241	3.424668	3.53298	3.42313	3.420396	3.464692	3.555678	3.417157	3.27753	3.503937	3.488249	3.441709	3.405858	3.455342	3.24815	3.301657	3.215809	3.606027	3.318056	3.354509
100128164_at	LOC100128164	4.301716	4.412827	4.1743	4.190215	4.079866	4.359889	4.120211	3.946097	3.93795	4.711697	4.246184	3.998798	4.301801	4.145783	4.154566	4.433676	4.075461	4.535036	4.357517	4.233992	4.356749	4.384881	4.16963	4.564659	4.107577	4.132733	4.014168	4.265645	4.235543	4.409896	4.105016	4.411499	4.530081	3.960942	4.018083	4.225324	4.144429	4.271646	4.31876	4.252137	3.695621	4.155368	4.245334	4.300768	4.487101	4.253649	4.756345	4.323263
100128176_at	LOC100128176	3.451374	3.652947	3.539509	3.340254	3.590773	3.512083	3.583684	3.386152	3.308741	3.50063	3.445744	3.419955	3.488313	3.470179	3.709291	3.439198	3.386608	3.481087	3.515939	3.507329	3.469365	3.625949	3.523178	3.694145	3.297943	3.578109	3.437937	3.493881	3.483986	3.560876	3.618603	3.413441	3.615795	3.501217	3.427145	3.695343	3.625761	3.637597	3.620603	3.349817	3.449943	3.369391	3.449328	3.411304	3.62682	3.572258	3.474138	3.691643
100128191_at	LOC100128191	6.974528	5.992291	5.796697	5.366417	5.259847	7.2698	6.51441	6.954928	5.233945	5.287455	6.326295	4.643013	5.3063	5.967577	4.927342	5.972406	5.786367	5.520442	5.062185	5.429285	8.028097	4.220601	6.858474	5.913216	4.34742	5.018614	4.919724	4.681518	6.268471	7.308163	6.73764	5.35343	6.044792	6.068967	5.626568	7.036774	5.041897	5.538791	4.19419	5.121502	5.654781	5.665401	6.81717	6.506931	6.934009	5.021258	7.342587	5.586269
100128239_at	LOC100128239	3.898141	3.775665	4.152694	3.981694	4.094385	3.83173	4.244305	3.808122	3.927991	4.120318	3.86947	3.698911	4.073117	4.674001	3.824118	3.753809	3.930684	3.964092	3.784651	3.874317	3.768643	3.96503	4.19908	3.625809	3.683491	3.784735	3.922268	3.865988	3.880209	4.27911	4.229065	3.836397	4.398238	3.899283	3.897968	4.058304	3.804918	3.92631	3.824166	3.877436	3.790714	3.911815	3.671345	3.72859	3.400064	4.139631	3.822659	3.959494
100128252_at	LOC100128252	7.487799	4.365838	7.722762	4.727827	5.015656	4.595438	10.24153	10.35283	3.998047	4.866676	8.490884	4.24279	9.256073	7.934391	7.94573	4.022856	7.919681	4.515183	4.973417	9.122503	4.46509	4.754905	9.863151	8.223963	8.778596	10.90347	4.330493	8.414681	5.178294	9.035996	4.432273	4.975414	9.017172	9.605454	9.658789	4.064367	4.43554	8.156142	4.72371	9.478487	8.335557	4.273992	4.40737	9.82832	6.516661	4.621463	7.650291	10.39867
100128288_at	LOC100128288	5.710474	3.632484	3.497239	3.463307	3.481362	4.576959	3.929732	5.593879	4.373541	3.38611	3.996941	3.403463	3.681961	5.166977	3.291926	3.633384	3.616758	3.591228	4.353562	3.673938	3.483545	3.632563	3.755639	3.71723	3.72355	4.477104	3.505821	3.604964	3.342686	5.648673	3.709129	3.689918	3.782615	3.844815	3.33143	3.752666	3.451757	3.729365	3.323199	3.673606	3.945802	4.020799	4.348449	3.546419	4.08673	3.758921	3.84933	4.579681
100128292_at	LOC100128292	4.585386	4.575451	4.580769	4.664831	4.995979	4.494724	4.469695	4.416695	4.63132	4.865015	4.77806	4.389012	4.536619	4.808031	4.6195	4.73932	4.685815	4.83265	4.660885	4.605906	4.615378	4.893873	4.570105	4.659995	5.077012	4.632485	4.416348	4.448486	4.925195	4.798577	4.887698	4.672919	4.736312	4.45595	4.670387	4.721339	4.563977	4.453167	4.866604	4.868838	4.620418	4.597556	4.61354	4.67706	4.558513	4.369125	4.387447	4.612671
100128343_at	LOC100128343	6.624481	6.391988	6.038374	5.700974	6.211539	6.877163	6.377142	6.635205	6.828964	6.743059	6.060842	6.394239	6.600797	6.627423	6.024974	6.214294	6.213754	5.985794	6.062891	6.261328	6.559817	6.554286	6.258069	6.69659	6.079288	6.344825	6.054514	5.961204	6.250715	6.567894	6.06315	6.457964	5.914397	5.962066	5.953688	6.487509	6.260596	6.307131	6.336882	6.185128	6.389389	6.03132	6.875436	6.217708	6.909337	5.788236	7.248448	6.219596
100128361_at	LOC100128361	5.218655	5.725914	4.91241	4.384711	4.756405	7.085634	7.456061	6.88603	5.381281	4.834553	4.602633	5.382583	5.242809	4.937517	5.561452	4.46766	5.721669	5.14614	5.307767	4.921359	5.659948	4.824192	6.67908	5.24753	4.667738	5.16992	4.895988	4.811348	6.993059	6.177445	4.945222	6.137791	5.476932	4.584733	4.813009	6.039921	4.541378	4.85654	4.649774	4.864094	5.015049	5.306497	4.92861	5.605839	6.020646	5.339257	6.241608	5.642989
100128374_at	LOC100128374	4.011061	3.757162	3.865715	4.058765	4.102751	4.036852	4.095842	3.725874	4.143269	4.184203	4.097843	3.987755	4.103675	3.64164	4.071074	4.027016	4.118502	4.253332	4.215889	4.092702	4.404088	4.378543	4.054079	3.887388	3.91646	4.05458	3.848162	4.043916	3.978101	3.768348	3.858383	4.113591	3.926631	3.790633	4.306435	3.987009	3.890271	4.025054	3.944287	4.14815	4.036741	4.13714	4.059581	4.052529	3.953597	4.172183	4.045355	4.122504
100128496_at	LOC100128496	4.540296	4.902102	4.654272	4.738807	4.589804	4.692759	4.345252	4.466913	4.365193	4.650946	4.62266	4.567849	4.836563	4.447462	4.442703	4.795591	4.376611	4.630894	4.577246	4.460709	4.629384	4.83473	4.609329	4.543447	4.461557	4.3557	4.444122	4.646833	4.691212	4.768919	4.773142	4.571815	4.530839	4.630672	4.563855	4.580467	4.749423	4.62281	4.604953	4.636417	5.187492	4.715512	4.688825	4.297489	4.712206	4.917356	5.098786	4.52513
100128511_at	LOC100128511	3.970802	3.830087	3.998057	3.687974	3.872642	3.794164	3.404382	3.675861	4.092251	4.05856	4.079312	3.780914	3.58434	3.597264	3.791838	3.851451	4.759063	4.130193	4.177669	3.902635	3.696223	3.888484	4.543902	4.048372	3.899389	3.949658	3.534277	3.635179	4.360829	4.113762	3.738053	4.201416	3.679278	3.938067	4.150894	3.695358	4.5497	3.732599	3.679902	4.095484	3.962014	4.414355	5.039533	3.536914	3.874872	3.522949	3.783562	3.655156
100128554_at	LOC100128554	3.635059	3.480542	3.730182	3.546662	3.583753	3.746938	3.322916	3.616272	3.731669	3.655784	3.468643	3.513729	3.753449	3.62866	3.621651	3.604179	3.494479	3.449142	3.466012	3.560876	3.788647	3.77642	3.519201	3.519744	3.364386	3.605153	3.531683	3.85058	3.482276	3.44795	3.376734	3.541905	3.486642	3.556722	3.6226	3.745522	3.563373	3.475723	3.455007	3.594523	3.337649	3.619004	3.438589	3.6739	3.553422	3.626326	3.604836	3.610214
100128590_at	LOC100128590	3.559967	3.832895	3.690557	3.449718	3.643951	5.527314	3.47208	4.153162	3.613221	3.684696	3.759998	3.626714	3.556801	3.767877	3.501761	3.643134	3.569944	3.76527	3.395258	4.021862	4.077692	4.146506	3.766865	3.770099	4.211657	3.500501	3.498148	3.553974	3.583373	3.362128	3.629907	3.491956	3.868288	3.762097	5.351566	3.718597	3.622845	3.819652	3.461543	3.711444	3.683271	4.015913	3.660772	3.667925	3.698183	3.534239	3.729727	3.628596
100128640_at	LOC100128640	5.191773	4.264189	4.448249	4.290744	6.018128	5.038559	7.568486	4.656592	4.782242	4.579426	4.305905	4.3753	4.949297	5.047841	4.132765	4.853162	4.156464	3.629719	4.768024	4.671097	4.744876	4.723673	6.050483	5.63938	4.477831	4.372339	4.207093	4.389362	4.280868	5.378428	4.410722	4.906988	4.293448	4.89227	5.033731	4.825144	4.191908	4.594732	4.517385	5.371647	4.401926	4.236071	4.227067	4.734647	4.816729	6.256787	4.599346	4.353576
100128653_at	LOC100128653	4.804399	4.840572	4.544268	4.829553	4.840601	4.470646	4.346666	4.232298	4.646982	4.717924	4.476556	4.989466	4.498433	4.41107	4.650659	5.384386	4.565381	5.048863	4.345098	4.710073	5.224162	4.769992	4.888403	4.705146	5.020368	4.623069	4.226808	4.263505	4.451525	5.169641	4.882963	4.537834	5.136725	4.47258	5.466787	4.394504	4.846743	4.378815	4.55857	4.656376	4.945683	4.660927	5.468541	4.141799	4.211817	5.116117	4.999372	4.863063
100128731_at	OST4	12.7134	11.81123	12.16577	12.12186	12.6233	12.57068	11.60353	12.3561	11.28152	11.37266	11.93841	12.27757	11.85873	11.78085	11.96334	12.2326	12.56395	11.08375	12.17664	12.01604	12.50255	12.21229	11.69246	12.68649	12.85511	12.31744	12.86583	11.90345	11.71736	12.31276	12.41017	11.91449	12.37546	12.85441	12.1738	12.31982	12.56522	12.73523	12.51225	11.94637	12.22844	12.0792	13.12369	12.2098	12.37403	12.46989	12.00694	12.0484
100128737_at	LOC100128737	6.493492	6.683167	6.917822	7.21117	5.971536	6.777848	6.282598	6.424549	6.246305	5.925277	7.899499	7.019415	6.084879	5.801784	6.694162	7.073286	6.495847	6.716055	6.42122	6.467905	6.116068	6.486659	6.355802	6.153249	6.817529	7.671033	6.673625	7.529473	6.484604	6.273301	6.724357	7.672351	7.278362	6.829736	6.60891	6.945495	5.772097	7.51028	6.440959	6.937141	6.360103	7.640553	7.084211	7.041905	5.451619	8.117029	6.262373	6.39701
100128750_at	LOC100128750	4.942641	5.19549	4.716676	3.942938	6.121962	4.198613	3.975868	4.097449	4.122881	4.313858	4.374782	5.771952	4.441623	3.718245	5.489935	5.490026	5.109616	4.211574	4.69103	5.126834	5.076865	6.236502	4.190737	3.917291	5.231624	4.779861	6.159745	6.148669	4.116919	4.361199	4.158531	4.401576	5.005438	4.658629	4.388657	4.105942	5.083743	6.674973	5.998331	4.026709	4.884032	4.642935	5.542113	4.366421	4.581611	5.097258	3.88252	4.571005
100128751_at	LOC100128751	4.066665	4.331409	4.040378	3.991624	4.147504	5.738883	3.896311	3.94623	4.08383	4.184977	4.012908	3.957642	4.308773	3.955922	4.024041	4.16054	3.876562	4.302834	4.20791	4.182782	4.422368	4.415646	4.119013	4.098543	4.341039	4.019625	4.191737	4.372171	4.471123	4.29748	4.053587	3.957032	4.277626	4.032553	4.359243	4.060789	3.890944	4.093466	4.215373	4.092494	4.612685	4.117244	3.948023	3.82494	3.695233	4.292946	5.951652	4.265155
100128782_at	LINC00476	5.401334	4.555015	5.089484	4.370638	4.680158	4.885483	5.966956	6.628636	6.038578	4.663256	6.059736	5.148694	4.225942	4.656768	4.896756	5.035155	4.358245	5.432738	5.832187	5.571895	5.168403	4.74949	5.751525	4.755784	5.074575	6.870906	5.270709	4.55564	6.382971	6.584833	4.91519	6.001686	4.937763	4.617828	5.18487	5.717066	5.55775	5.050303	4.668289	4.563975	4.48593	4.657117	4.367701	4.863717	4.939155	5.296759	5.458471	4.748981
100128788_at	LOC100128788	4.20965	4.340807	4.361388	4.261962	4.268606	4.859108	4.442179	4.529667	4.859677	4.208144	4.550767	4.459587	5.165278	4.466075	4.338069	4.553811	4.398691	4.576499	4.755936	4.62116	4.25321	4.850444	5.21631	4.625614	4.287358	4.52604	4.471998	4.387314	4.320235	4.340285	4.588829	5.280922	4.603379	4.356966	4.439183	4.782531	4.844431	4.267103	4.387132	4.477181	4.762507	4.331224	4.478784	4.376659	4.550901	4.597473	5.051276	4.405642
100128822_at	LOC100128822	8.590814	7.742975	6.414556	6.830138	8.686979	9.73471	10.14037	9.671595	9.167596	7.673849	9.507033	8.019436	8.399932	9.827047	7.692455	8.846304	10.09048	8.159487	7.856257	8.412355	7.675686	7.775827	10.8963	8.773363	6.165568	8.782438	7.986047	8.529878	8.462746	9.887511	8.896421	10.58179	9.659354	8.782869	9.020201	8.107726	6.197628	8.454595	8.1741	9.003872	8.994038	7.613572	7.324871	8.590875	8.457928	10.16451	9.090307	8.747523
100128840_at	LOC100128840	5.13915	4.241237	4.312426	4.070261	4.244941	4.378432	4.81097	4.074546	4.347484	4.260142	4.093512	4.378145	4.363732	4.007503	4.207311	4.222449	4.239487	4.15166	4.026527	4.14447	4.163087	4.354667	4.422557	4.53512	4.216384	4.27024	4.147347	4.268989	4.20537	4.072935	4.334599	4.499048	4.32026	4.010828	4.386142	4.308584	4.127757	4.219907	4.226105	4.016796	4.508251	4.034383	4.342884	3.950412	4.23612	3.957741	4.290547	4.340595
100128881_at	LOC100128881	5.176434	5.14713	5.281877	5.105473	4.953237	5.480472	5.145541	5.010927	5.713834	5.222948	5.677762	5.691446	5.395022	5.544242	4.733539	5.513285	5.207906	5.49655	5.596568	5.718632	4.988538	5.716652	5.277762	5.761131	5.136179	6.254451	5.091376	5.047518	5.018676	5.518611	6.298518	6.776963	5.442445	4.94171	5.096247	5.53068	5.4564	4.895147	5.362898	5.240829	5.592302	5.371981	5.826112	4.931577	5.770762	5.456225	6.310723	4.932244
100128893_at	LOC100128893	4.942172	5.736489	5.924327	5.448038	5.398024	5.124282	5.7224	5.334146	5.713175	5.887375	5.897856	5.450233	5.573343	5.101648	5.690251	5.89175	5.77314	8.596884	5.68501	5.04994	5.369151	6.312495	5.265399	5.668409	8.077539	5.464501	5.989493	5.846928	5.652646	5.513499	5.774194	6.186044	5.563758	5.379944	6.82054	5.42918	5.180683	6.17507	6.176936	6.287937	6.035314	6.630385	5.568405	5.667592	5.391902	5.302336	5.732101	6.145643
100128909_at	LOC100128909	4.11724	4.26786	4.206092	4.074911	4.642419	5.014683	4.226061	4.568137	4.267183	4.275725	4.133932	4.533765	4.457853	4.403836	4.566255	4.401647	4.303563	4.486968	4.212424	4.385626	4.375554	4.40366	4.303866	4.518203	4.17243	4.37111	4.297938	4.346135	4.291923	4.250464	4.818578	4.605577	4.31449	4.181215	4.283446	4.49259	4.94126	4.195224	4.478813	4.162289	4.389426	4.283257	4.21231	4.368082	4.497704	4.529153	4.272293	4.370744
100128927_at	ZBTB42	5.63701	4.305444	3.847631	6.382029	5.337001	5.541967	4.742437	4.581315	4.816822	4.650026	5.589349	4.756189	6.955146	3.991663	4.39011	5.468572	8.377784	4.925659	5.055148	5.172027	5.138287	5.363631	4.16547	4.437515	4.312724	7.505856	4.157545	4.606054	5.168776	4.243325	4.938388	7.832712	5.052101	4.824987	4.124114	4.781846	5.337363	4.751037	5.487884	4.958641	5.664684	5.014646	5.97217	4.034224	5.092939	5.647739	6.438895	4.763419
100128946_at	LOC100128946	4.502598	4.246593	4.516302	4.192543	4.233479	4.292059	4.284308	4.155247	4.255892	4.5223	4.550158	4.555732	4.571283	4.402497	4.208769	4.425652	4.118254	4.483403	4.408308	4.495343	4.279156	4.460028	4.378329	4.582076	4.307282	4.442002	4.437233	4.321403	4.397013	4.409697	4.416269	4.458774	4.221527	4.382237	4.210291	4.23618	4.189798	4.37073	4.198909	4.363269	4.656533	4.375995	4.335074	4.093039	4.140535	4.430755	4.663147	4.281236
100128977_at	MAPT-AS1	4.277341	4.347175	4.552471	4.0126	4.190237	4.669054	4.261288	4.088129	4.277025	4.457527	4.209476	4.042081	4.360001	4.427421	4.154635	4.286157	3.980691	4.523919	4.113724	4.435936	4.365838	4.404414	4.325455	4.277479	4.128954	4.188894	4.195614	4.080867	4.386427	4.622578	4.324375	4.237641	4.214195	4.325095	4.360082	4.436111	4.097228	4.241477	4.287631	4.39324	4.272931	3.996723	4.243509	4.177707	4.2619	4.316216	4.44579	4.158159
100128993_at	LOC100128993	4.204996	3.90908	3.949254	3.699308	3.654664	4.077595	3.550591	3.86443	3.744059	4.025493	3.805828	3.724124	4.088211	3.772879	4.18332	3.755424	4.034403	4.360508	3.755779	3.835709	4.098907	3.806284	3.756992	3.998402	3.91585	3.650953	3.984131	4.013339	3.73269	3.452926	4.070863	4.218926	4.363443	3.729708	3.754725	3.885663	3.690345	3.594901	4.18375	3.962252	3.930529	3.921922	3.946601	3.521981	3.405796	3.860747	4.142935	4.252408
100128998_at	C20orf181	3.91134	4.059907	4.029128	4.107874	4.100814	4.326476	4.191867	3.807888	4.274587	4.511283	4.34629	3.928751	4.163014	4.070223	4.138022	4.056507	4.185925	4.179982	4.149325	4.41355	4.002019	4.360399	4.142089	4.439156	3.908282	4.173836	4.146325	4.052438	3.996202	3.979348	4.144366	4.213425	4.342929	4.373145	3.897531	4.288002	4.331235	4.039061	4.05044	4.349933	4.199574	3.995584	3.960344	4.150158	4.154227	4.068691	4.623026	4.29395
100129034_at	LOC100129034	4.83687	5.602713	5.254262	4.987869	5.13566	4.641873	5.179775	4.579446	4.757295	4.99598	4.868719	5.120137	5.587917	4.760753	4.664527	4.872068	5.663507	4.857329	5.660216	4.857439	5.298744	5.419619	5.502343	5.28952	5.89865	5.048249	5.597242	5.367777	4.666473	4.647068	4.638063	5.636401	4.555267	5.735676	4.933684	4.917168	5.444575	4.645336	4.76851	4.725882	5.815852	5.550882	4.787177	5.619386	4.769974	4.899169	4.91637	5.547186
100129098_at	LOC100129098	4.577867	4.6993	4.529746	5.23817	4.574316	4.829315	4.675117	4.505821	4.867546	5.748108	4.623706	4.62641	4.478904	4.899423	4.407608	4.716181	4.414555	4.598175	4.742597	4.5634	4.503974	5.496139	4.709662	4.964825	4.666594	4.552078	4.63864	4.772179	4.60879	4.868801	4.742872	4.738985	4.73855	4.490792	4.926182	4.84512	4.442974	4.747964	4.595697	6.587815	4.683842	4.641255	4.407815	4.504013	4.504532	4.539062	5.157723	4.68883
100129104_at	LOC100129104	4.347464	5.46557	4.849941	4.445066	5.005549	4.471235	5.45056	4.189757	4.668876	5.245589	4.118408	4.479646	4.749157	4.240678	4.675932	5.120192	5.846306	4.78663	4.984642	4.47619	5.309974	4.421737	4.099142	5.414995	4.734601	6.224438	4.476914	4.357485	4.311741	4.851401	5.868874	4.797137	5.335356	5.360772	4.684629	4.613621	4.504566	5.196103	4.83716	5.684123	4.955508	4.837965	4.282195	5.619185	4.262215	4.888698	6.357231	5.881775
100129128_at	KHDC1L	3.90305	3.775321	4.220677	3.954179	3.779273	3.875055	4.161373	3.64708	4.013128	3.780344	3.697768	3.887761	3.490146	3.829334	3.961393	3.944042	3.644169	3.858841	3.522744	5.103428	3.736518	3.511213	3.788833	4.279966	3.773724	3.527674	3.613293	3.484542	5.40305	3.613038	4.565623	4.98672	4.129849	3.846698	4.188771	4.508267	3.74132	3.501117	3.777501	3.885396	6.296319	3.710198	3.630818	3.755523	3.452222	3.389288	3.925158	3.703505
100129195_at	LOC100129195	5.137557	4.774941	4.205614	4.163618	5.028622	6.371003	5.165498	6.063478	4.872924	4.06208	4.806558	4.392344	3.755749	5.128039	4.883631	3.809533	3.884126	3.991703	4.610863	4.616653	4.933188	4.181151	5.108969	5.007565	4.441876	4.429668	4.3137	5.064523	4.245314	4.929821	4.365756	3.982357	4.368661	4.608785	4.985097	4.460487	5.029296	4.495934	4.373206	4.956702	3.836522	4.55983	4.348449	4.89333	4.406986	4.468528	4.405511	4.938188
100129196_at	LOC100129196	3.808727	3.325622	3.611782	3.657531	3.447259	3.383149	3.386966	3.381719	3.993654	3.869204	4.20295	4.05642	3.666456	3.486273	3.540912	4.125763	3.535687	4.507592	4.093056	3.71859	3.575038	3.55081	3.465017	3.592282	3.728742	3.562936	3.861611	3.72767	4.711446	3.394412	3.618425	3.639474	4.377254	3.858572	3.677423	3.52172	3.95303	4.001918	4.392815	4.082827	4.053587	3.76798	4.428259	3.65381	3.586128	3.93552	4.041545	4.046291
100129250_at	LOC100129250	6.24549	6.386753	6.433363	6.014894	6.882277	7.221534	6.81449	6.908352	5.814703	5.816662	6.750386	7.024745	6.661058	6.329323	6.226546	5.414072	7.160566	6.337281	6.002948	6.629098	5.868279	6.533547	8.070192	6.911242	6.640033	6.833009	6.63223	6.722867	5.744653	6.30156	7.029083	6.443927	5.900677	6.223138	6.612821	6.590548	6.546495	5.914438	5.797147	6.785846	6.403626	6.123375	6.375232	6.343723	6.345077	6.495858	7.768634	6.545487
100129271_at	C1orf68	3.835735	3.641433	4.01863	3.839475	3.89507	3.818419	3.80089	3.750687	3.958561	3.839965	3.865053	3.914961	4.142062	3.720191	3.756164	4.01572	4.135513	3.852777	4.062813	3.690596	4.041789	3.754656	3.812616	4.05474	3.846243	3.808203	3.61661	3.994282	4.405542	3.964489	3.654726	4.046591	3.729867	3.744042	3.972963	3.760828	3.820356	3.968688	3.817509	3.884695	3.633076	3.832688	3.7702	3.963203	4.142013	3.670959	4.198075	3.817841
100129361_at	LOC100129361	11.02528	10.92243	10.40841	10.67682	10.86071	10.72919	10.52809	11.49423	11.195	10.80482	10.82565	11.07128	10.81097	10.32654	10.18554	10.80402	9.791504	9.781219	10.53264	10.81123	10.39227	10.80004	9.946693	13.43911	10.59807	10.53129	11.10239	10.86157	9.863036	10.22593	10.15299	10.66783	10.43264	10.72861	10.51587	11.1569	10.32183	10.71765	9.285802	8.91576	10.45446	11.13048	11.36823	10.65151	11.383	10.79092	9.895333	10.71481
100129387_at	LOC100129387	7.55158	7.171059	7.040896	5.864129	7.796777	8.164786	9.847479	8.04746	7.692002	7.137857	7.797283	6.026257	7.26697	6.855835	6.161451	6.850308	7.269136	7.195338	7.160742	7.789118	7.106459	6.813485	8.203265	7.363757	6.693069	7.372446	6.654137	6.963766	7.902802	8.841262	7.700877	7.564317	7.149864	7.931936	7.198665	8.45277	6.183133	6.932715	6.69746	7.534258	7.393015	6.67121	7.715669	7.58435	7.065042	7.429675	8.373917	7.017135
100129427_at	LOC100129427	4.098072	4.282481	4.327255	3.916207	4.171193	3.695357	3.957062	3.967869	3.906392	4.072517	3.865744	4.050797	4.290907	3.878771	3.822287	4.01475	3.826492	4.213891	4.01809	4.18144	3.887878	3.990204	4.030242	4.125161	4.152426	3.843647	4.061935	4.2461	4.206981	3.882226	3.919085	4.259893	3.693591	3.826439	4.013492	4.277688	3.882936	3.765666	3.74469	3.918362	4.176873	4.123498	4.050172	3.561546	3.726653	3.910592	3.927312	3.99175
100129460_at	DPY19L1P1	4.14509	5.110366	4.66623	3.951556	4.418224	4.394264	4.445129	5.06252	4.224364	4.370955	4.912419	3.933874	4.265885	4.878836	4.079645	4.875762	3.964072	3.862202	4.085502	5.196736	5.465157	4.27468	4.505557	4.664557	4.487292	4.056272	4.279312	4.306642	4.157332	4.380362	4.499039	4.04325	4.341569	4.197901	5.563416	3.693421	4.919042	3.896621	5.768743	4.225731	5.560074	4.958974	4.855316	4.129565	4.064395	4.336299	4.858858	4.18667
100129463_at	LOC100129463	3.615757	3.909894	3.994607	3.942119	3.691891	3.879057	3.739813	3.589551	4.065159	3.898999	3.958725	3.737376	3.893384	3.704546	3.834429	3.444699	3.876268	4.125016	3.715873	3.716849	3.621379	3.717437	3.881912	3.954625	3.742962	3.98356	3.902823	3.437953	3.591461	3.755249	3.70339	3.914153	3.600679	3.776088	3.937736	4.098905	3.715664	3.515887	4.04324	3.884218	4.196952	3.808802	3.498087	3.74554	3.934821	3.653904	4.123622	3.635219
100129476_at	LOC100129476	3.600264	3.389729	3.601536	3.364662	3.42436	3.462594	3.494019	3.476184	3.691764	3.933668	3.568262	3.585544	3.592584	3.827351	3.695163	3.564528	3.63803	3.971812	3.5791	3.552732	3.433062	3.756462	3.618355	3.664544	3.517781	3.875694	3.50325	3.484149	3.604035	3.510629	3.409307	3.937875	3.518885	3.595629	3.792297	3.675194	3.425778	3.60149	3.417128	3.660869	3.954367	3.581735	3.421837	3.539185	3.547511	3.559665	3.844686	3.660573
100129482_at	ZNF37BP	5.44837	5.116438	5.571563	5.35193	5.805292	6.733802	5.534592	6.612294	6.18917	5.690971	6.328392	5.750972	6.224484	6.061249	6.132703	5.522665	4.938572	5.652452	5.506659	6.27473	5.223256	5.051952	5.757155	6.077254	4.959501	5.414274	4.900499	4.645519	5.832269	5.318466	5.116608	4.816217	5.62872	5.676226	5.597467	5.873533	5.814299	5.593724	5.640861	5.867003	5.735711	5.012161	6.013882	5.515621	6.241242	4.935098	6.124134	4.950373
100129502_at	LOC100129502	5.776254	5.969278	6.392163	6.915757	6.211335	4.74388	5.460079	5.188653	5.757895	6.340809	6.660019	6.195258	8.30183	6.954342	6.801369	7.218736	6.147315	5.492614	7.214407	7.153264	7.555364	6.381389	4.805152	6.678436	6.732756	7.660356	6.312618	6.286175	7.688601	5.023415	6.42302	7.136715	7.732959	5.42512	7.226741	7.549374	6.927527	7.244205	6.98022	5.839298	7.090051	6.570966	7.692312	5.708604	5.134722	7.115152	5.113867	6.781142
100129550_at	LOC100129550	5.49838	5.432846	5.225479	5.298341	5.408316	6.246973	5.837086	6.378808	6.751418	5.507759	7.651201	6.544037	6.486293	5.744242	5.503353	6.576323	5.309919	6.466187	6.618952	5.445217	6.473955	5.342993	7.599184	5.340599	7.406086	5.026012	5.955832	7.041716	7.268983	7.189866	6.460422	4.87561	7.284136	5.226544	7.977258	5.718281	7.18257	7.897846	7.989581	7.585697	5.513793	6.789404	6.313851	7.503426	6.008741	7.104026	4.781115	6.453528
100129597_at	LOC100129597	3.573599	3.470253	3.585372	3.23252	3.443001	7.205865	3.540912	3.40878	3.458566	3.332623	3.386443	3.624077	3.445597	3.475293	3.337399	3.497103	3.529176	3.576391	3.454797	3.524156	3.435729	3.777386	3.636859	3.640805	3.450096	3.404267	3.60723	3.132145	3.438092	3.228283	3.415061	3.542968	3.632289	3.626473	3.651762	3.596451	3.372546	3.353762	3.593888	3.432067	3.646756	3.567656	3.448994	3.370727	3.412504	3.552777	3.380999	3.416362
100129617_at	LOC100129617	4.893312	5.164722	5.050694	4.847639	4.798701	4.961187	5.185184	5.45103	5.318204	5.584389	4.923675	4.926233	5.014534	4.997906	4.826555	4.923279	4.749141	4.818463	5.136497	5.107864	4.905479	5.251214	5.537985	4.814382	4.494224	4.805492	4.739739	4.85479	4.99003	5.436102	5.376913	4.954977	4.804357	4.958927	4.989048	5.048325	5.005047	4.643235	4.908506	4.852405	5.345831	4.942635	5.302617	4.583822	4.57378	4.94122	5.125917	4.787345
100129620_at	LOC100129620	3.683747	3.437917	3.627969	3.415888	3.404411	3.588177	3.369333	3.284923	3.478981	3.534309	3.37397	3.288246	3.511635	3.759767	3.423019	3.47783	3.235809	3.430829	3.594584	3.461136	3.491714	3.312445	3.449423	3.487085	3.399722	3.221475	3.42813	3.341438	3.451508	3.439062	3.40153	3.430568	3.39155	3.471368	3.684402	3.469041	3.369399	3.508339	3.592892	3.708836	3.410807	3.258043	3.783901	3.322695	3.723676	3.400757	3.550815	3.389334
100129654_at	TCF24	3.429773	3.519407	3.848058	4.424929	3.384186	3.447831	3.428318	3.753727	4.309059	3.455052	3.478453	3.511605	3.379174	3.797421	4.067928	4.087167	3.427531	3.602328	3.380197	3.581207	3.490601	3.625101	3.408495	3.773083	3.450096	4.309947	3.265436	3.391717	3.503403	3.615598	3.53278	3.383114	3.549582	5.215674	3.450617	3.858493	3.544413	3.598563	3.292336	3.491032	3.450433	3.351804	3.374168	5.088163	3.758566	3.424806	3.541983	3.42096
100129662_at	LOC100129662	4.066459	3.927073	4.051452	4.018024	4.459824	3.878808	3.69652	3.703246	3.848762	3.887576	4.140756	4.129635	4.025976	4.03173	4.014293	4.023195	3.766979	4.0822	3.947251	3.875885	3.907012	3.92368	3.795611	5.23043	4.044746	3.843753	4.207793	4.580414	4.000927	4.236008	4.004829	4.282731	4.515797	4.141436	3.715649	4.217982	3.842991	3.95073	4.000002	4.225194	4.154975	3.758664	3.894513	4.065409	4.102167	3.89709	4.066664	4.17142
100129716_at	LOC100129716	5.175646	4.950325	5.055484	4.976369	5.059778	5.301399	5.928825	4.790118	5.512941	5.328993	5.350563	5.139336	5.152947	5.438073	5.20321	5.410833	4.769088	5.448295	5.817174	5.48777	5.160916	5.098119	5.280076	5.296304	5.093276	5.371872	5.141078	5.001326	5.904938	5.245797	5.359875	5.559549	5.476997	5.170643	5.54282	5.212848	5.294777	4.62285	5.029482	5.100838	5.034023	5.304446	5.52907	5.208206	5.034047	4.919057	5.104745	5.341721
100129722_at	LOC100129722	5.231897	5.329621	5.244084	5.16915	5.188043	5.027837	4.90821	5.02112	5.461392	5.239014	5.154172	4.890925	4.875693	5.286874	4.843409	5.39852	5.292395	5.047848	5.26917	5.059116	4.973436	5.379495	5.114126	5.037825	5.268842	4.933401	5.048749	5.150924	4.955591	5.274785	5.096942	5.750632	5.072625	4.686186	4.846671	5.034234	4.946514	5.008265	5.028756	5.315478	5.202268	5.021683	5.040377	4.842445	4.761164	5.027962	5.708555	4.967242
100129726_at	LOC100129726	4.662135	4.452981	4.993026	4.452807	4.732149	4.975292	5.635081	4.642289	4.603044	4.370436	4.680272	4.261542	4.688252	4.43916	4.564624	4.716168	4.55935	4.759253	4.562334	4.81377	4.676173	4.386077	4.928343	5.490383	4.291963	4.449458	4.199136	4.371533	4.664033	4.840487	4.827902	5.094942	4.597881	4.759802	4.483333	4.854465	4.392454	4.673295	4.956557	5.002275	4.72707	4.418483	4.740367	4.227383	4.979348	4.294613	5.760846	4.309751
100129792_at	CCDC152	4.256395	3.937324	4.644594	3.747613	3.71205	4.045781	3.763973	4.532456	3.76506	4.013985	3.785203	3.709765	3.751857	3.887108	3.912872	3.723659	3.60963	3.925746	3.724776	3.990548	5.96636	3.752556	7.96778	3.757078	3.811886	3.684635	3.958126	3.859889	3.637846	3.779037	6.070012	3.690627	3.808526	3.595344	3.870031	3.791538	3.875577	3.684592	3.799503	3.651301	3.761115	3.660419	3.587424	3.73381	3.503617	3.789588	5.559223	3.60917
100129794_at	LOC100129794	4.146869	4.587956	4.367939	4.835226	5.149098	4.44484	5.988206	5.756229	4.789738	5.239594	4.998765	4.281699	4.209109	4.559618	4.377015	5.337348	4.688674	4.998555	4.530298	5.016257	4.330137	4.889875	5.960834	4.95447	4.363782	5.457829	4.525611	4.518254	4.194394	4.895801	4.951404	5.50724	4.984716	4.481101	4.590938	4.873962	4.53387	4.589101	4.408446	4.923119	5.54602	4.916619	4.981546	4.473429	4.759872	4.506391	4.251616	4.3248
100129827_at	MRVI1-AS1	4.511332	4.849775	4.59777	4.490947	4.312546	4.57093	4.379062	4.550926	4.610033	4.917276	4.826144	4.576884	4.283619	4.741272	4.425521	5.259561	4.649707	4.266274	4.463632	4.551392	4.55309	4.680894	4.48374	4.416051	4.210991	4.336091	4.541262	4.321552	5.254826	4.708884	4.727679	4.569082	4.430018	4.301065	4.708061	4.530747	4.411219	4.512026	4.339145	4.723258	4.482545	4.319418	4.542693	3.991061	4.55813	4.396446	5.113	4.781846
100129845_at	LOC100129845	5.786665	5.67013	5.36251	5.893493	5.413564	5.655516	5.616216	5.451911	5.751566	6.153012	6.100354	5.819109	5.679148	5.478779	5.657981	6.147775	5.963526	5.772063	6.137307	6.398826	6.153936	6.061981	5.88926	6.082942	5.828849	5.827926	6.195639	5.834597	6.016232	6.080282	5.823567	5.985121	5.939061	5.594071	5.909352	5.749856	5.659232	5.854227	5.954647	6.047298	6.235962	5.811765	5.866261	5.368507	5.735145	5.935787	6.05878	6.12259
100129858_at	LOC100129858	3.436654	3.352264	3.54459	3.570315	3.513041	4.109963	4.010247	3.406865	3.509527	3.65427	3.896643	3.723957	3.651721	3.623853	3.552646	3.340086	3.57554	3.493138	3.585772	3.89194	3.36731	3.402905	3.504454	3.657418	3.54234	3.664527	3.662846	3.516218	3.323008	3.945362	3.604595	3.258785	3.551706	3.921503	3.520121	3.32102	3.769447	3.480594	3.355612	3.362058	4.015431	3.49588	4.477694	3.592734	3.633685	3.540706	3.516073	3.773922
100129917_at	LOC100129917	6.110588	5.263957	5.147667	4.86001	5.912649	6.524201	7.243375	6.383183	6.644167	6.290556	6.229632	4.216849	6.004472	5.80269	4.707029	6.245896	5.687446	5.297018	5.227205	6.864554	6.146629	5.026676	7.094622	5.151452	4.289681	5.443392	4.547766	4.062558	6.574144	5.260025	6.382625	5.901165	5.401222	6.699366	4.746744	6.028448	5.09863	5.809003	6.053034	5.236413	6.597437	5.086419	4.866868	6.520762	5.847858	4.963966	6.06387	5.285632
100129935_at	LOC100129935	5.336814	5.710307	5.291618	5.602144	5.763408	5.167853	5.280722	5.517818	5.395028	5.874017	5.176123	5.576791	5.35397	5.456105	5.516369	5.458216	5.511662	5.214539	5.518432	5.084453	5.365072	5.737542	8.26007	5.594034	5.526315	5.237553	5.319814	5.583909	5.348743	5.377671	5.111768	5.435736	5.504952	5.632552	5.308433	5.214127	5.149921	5.663848	5.476524	5.426028	5.378577	5.218671	5.522988	5.285234	5.301503	5.673672	5.657172	5.748519
100129960_at	LOC100129960	5.822014	6.591087	6.258395	5.457964	4.273717	5.484416	5.058288	4.987282	4.59147	6.588969	6.268466	8.2101	6.531381	5.719371	8.715689	6.338491	3.912377	5.803794	5.424166	4.670411	5.709455	5.804533	5.248485	4.126955	6.299604	6.048522	5.58179	7.398799	6.291572	4.105957	7.000762	3.93509	5.567909	5.98568	5.467758	5.639303	5.509855	7.517082	6.755976	5.385992	6.737342	6.289338	6.518009	6.59445	4.712876	7.597926	5.160948	6.377848
100129961_at	LOC100129961	4.329574	5.333899	4.694773	4.271926	4.628166	5.565522	4.619952	4.119841	3.866655	4.247732	4.45588	4.335635	4.787442	5.370858	4.423115	4.03121	4.030216	4.273341	4.699343	4.318356	4.138446	4.294658	4.89584	4.246183	3.897367	4.058438	4.06894	4.638886	3.929401	4.928974	3.905537	4.28667	4.710376	4.50307	4.051733	5.337852	4.149284	4.463481	4.201507	4.619952	4.295857	4.488201	4.276873	4.957857	4.189554	4.5458	4.444271	4.801487
100130100_at	LOC100130100	4.778105	4.236459	4.900437	4.728104	4.348438	4.996986	4.461899	4.663728	4.754954	4.780858	4.434667	4.703895	4.497504	4.659788	4.941884	4.884079	4.658828	4.672513	4.936337	4.814628	4.472049	5.310151	4.508576	4.682904	4.536151	5.079671	4.79709	4.729771	4.727475	4.592713	5.023479	4.876628	4.66804	4.530413	4.767828	5.02812	4.720738	4.657331	4.72778	5.004427	4.942531	4.359584	4.80368	4.514098	5.025805	4.537361	5.00593	4.627892
100130111_at	LOC100130111	3.794404	3.783023	3.838493	3.649875	3.670446	3.758403	3.4886	3.659274	3.603058	3.766252	4.088983	3.730133	3.677632	3.727501	3.629145	3.789799	3.736612	4.127763	3.748001	3.783899	3.769564	3.893201	3.793127	3.778349	3.704656	3.788113	3.836222	3.802269	3.898812	3.831557	4.027694	3.871677	3.836108	3.748217	4.602833	3.949297	3.714713	3.739913	3.86292	4.084805	4.056812	3.800407	3.964178	3.582586	3.856305	3.732388	4.084269	3.954736
100130155_at	LOC100130155	3.850153	4.025704	3.821293	3.730303	3.506813	3.939235	3.982245	3.819192	3.898536	4.236863	4.02833	3.743511	3.907942	5.730298	3.835188	3.752587	3.747948	4.17322	4.054123	3.671228	4.039302	3.794638	3.821745	3.814166	3.703293	3.908674	3.563007	3.63864	3.899011	4.21811	4.210463	4.197757	3.95801	3.725019	4.006593	3.904012	3.823333	4.145308	3.816384	3.957137	4.280016	3.829754	3.617349	3.715102	3.893178	3.900752	4.526945	3.872844
100130219_at	LOC100130219	4.912023	5.781718	5.656507	6.562759	5.828573	5.20053	5.557264	5.650798	5.634256	4.955117	6.335691	5.169487	5.347174	5.400166	5.592989	5.250626	4.457623	5.50206	5.061081	5.264295	6.052309	4.642862	6.794617	5.16837	5.558721	5.518991	4.982858	5.262583	5.103614	7.193257	4.637204	5.569083	5.542101	5.088427	5.330197	5.545644	4.977595	4.993148	5.010943	5.057332	5.101975	4.471831	5.048344	5.230008	5.354146	5.623311	5.682981	6.895612
100130249_at	PP2672	3.989534	4.263718	4.025639	4.014319	4.221701	4.129992	3.847431	3.884196	4.104175	3.960218	3.895236	3.755011	4.122603	3.996436	4.168232	4.074702	4.142727	4.376988	3.992554	4.157695	3.995948	4.56728	4.117228	3.958323	4.138976	4.112301	4.000737	4.096379	4.276023	4.353721	4.266074	4.471426	4.26055	4.303058	4.167343	4.282931	4.180183	4.257109	4.081424	4.489361	4.238378	3.968869	4.283559	3.949916	3.831154	3.979056	4.184743	4.134972
100130264_at	LOC100130264	3.471054	3.915949	3.861651	3.629265	3.938422	3.760735	3.614724	3.697036	3.91145	4.002152	3.757801	3.97992	3.861379	3.67911	3.64928	3.645521	3.904819	3.605444	3.724661	3.994551	3.636079	3.915645	3.824398	3.729832	3.474451	3.535193	3.513031	3.464035	3.619341	3.754347	3.654433	3.882614	3.583792	3.693918	3.708966	3.699216	3.653346	3.732596	3.727227	3.56479	3.720852	3.532621	3.800083	3.57787	3.909422	3.928304	4.102362	3.667048
100130275_at	LOC100130275	5.812521	5.671133	4.711315	5.50095	4.631111	6.023477	4.487287	7.360228	6.743058	5.237923	5.847406	5.518545	5.102103	5.022279	5.489446	5.759316	5.533521	5.916557	6.480938	4.271973	6.349895	5.716188	7.728841	4.869321	4.439979	6.083531	6.006191	5.79664	7.511214	4.832944	4.907096	5.594068	5.259974	5.557811	5.825983	5.051348	6.589108	6.720357	5.854858	6.952694	4.658602	6.019697	5.850483	5.343757	5.975576	6.084352	4.822415	5.988981
100130331_at	LOC100130331	3.99595	3.986902	4.127609	3.934247	3.454821	3.828065	3.669156	3.72601	3.927963	4.110442	3.944401	4.536097	4.102465	4.325142	3.585307	3.813062	4.020321	3.797427	3.589892	4.127131	3.889405	3.908066	4.091154	3.93407	4.006285	3.950363	3.948377	3.731503	3.997107	3.715184	4.196745	3.941466	3.641474	3.771096	3.962582	4.101274	3.776977	3.812198	3.521457	3.813738	3.581098	3.834926	3.790446	3.504135	3.754403	3.826767	4.313657	3.776343
100130357_at	LOC100130357	3.88039	4.372197	4.249136	3.853727	4.365074	4.416065	3.911231	4.720614	3.86728	4.372446	4.35154	4.696023	3.981557	3.697627	4.59368	4.138502	4.065995	3.959079	4.296705	4.226933	4.201331	4.269889	4.173144	4.078157	4.398954	3.918861	4.18444	5.362294	3.950314	4.348642	4.068471	4.189023	3.842867	4.106085	3.794474	4.246534	3.996601	4.267103	4.309433	4.18887	3.963939	4.254678	4.152164	4.394712	4.023233	4.536837	4.697188	3.997702
100130418_at	CECR7	4.041229	4.038015	4.140108	3.699948	3.841196	3.901808	4.527183	4.049128	3.765416	4.000517	4.207684	5.008166	4.673752	3.735574	4.27079	3.843485	3.575974	3.631871	4.429434	4.273855	3.950691	3.9146	3.997926	4.504695	3.805401	3.849825	4.188382	4.24713	4.604097	3.83606	3.504582	4.044436	4.292892	4.009978	4.231764	3.876146	3.80166	4.407852	3.724959	4.161391	3.778126	3.764626	4.661688	3.783771	4.638576	4.055107	4.453396	3.700544
100130428_at	LOC100130428	6.0923	5.263119	5.880927	5.012545	5.789287	6.65175	5.931611	6.080653	5.542669	5.728639	5.298541	5.604445	5.838763	5.711997	5.600027	6.259273	5.889169	5.696985	5.920137	5.808169	5.606477	5.760988	5.898413	5.993734	5.494343	5.661424	5.420624	5.961675	5.66661	5.785275	6.338334	6.095225	5.761266	5.391883	5.577639	6.259887	6.164381	6.013301	6.6185	5.203029	5.868958	5.991183	6.15786	5.61352	6.469895	5.339788	6.501875	5.63668
100130449_at	PP14571	3.604153	3.744034	3.630754	3.783082	3.706632	3.69128	3.868952	3.58795	3.825849	3.482621	3.485508	3.63742	5.652259	3.666208	3.628319	4.01572	11.11596	3.80597	4.085566	3.678747	3.580081	6.267925	3.670353	3.702265	3.868609	3.628245	3.715704	3.643984	6.767494	3.736212	4.30446	3.974833	3.466902	3.615978	3.638342	3.505807	3.8714	3.717149	4.19419	3.765436	3.915357	3.81182	3.764265	3.688864	3.645769	3.508882	3.903908	3.65413
100130452_at	LOC100130452	3.80546	3.990869	3.691875	3.79805	3.659053	4.163281	3.813771	3.764383	3.803132	3.56768	3.949398	3.843845	3.871728	3.901208	3.986	3.951902	4.005172	3.765345	3.703157	3.756003	4.489461	4.093858	3.928207	4.025804	4.343421	3.729378	3.858025	3.991057	3.984515	3.906308	4.166829	3.830598	3.991902	4.182793	4.147406	4.267706	3.949631	3.85385	3.745888	4.016005	4.007876	3.897868	3.862296	3.696552	3.795956	3.765333	3.839222	4.20624
100130458_at	LOC100130458	3.536671	3.99455	3.620757	3.650226	3.974904	3.890965	4.084801	5.179547	3.9093	3.884837	3.692644	3.766262	4.062792	3.764341	3.673388	3.974784	4.037198	3.73587	4.037702	3.490153	3.809432	3.807328	5.19957	5.305981	3.467845	4.004215	3.745122	3.885739	3.650785	4.062845	4.248488	4.088528	3.893342	3.82238	3.964585	3.732679	3.981892	3.784374	3.762992	3.894339	3.586327	3.943418	3.696871	3.687911	3.930787	3.754505	5.04989	3.663062
100130502_at	LOC100130502	4.391037	4.692954	4.807027	5.051132	4.689159	4.479262	4.256068	4.606844	4.560197	4.838239	5.80682	4.621878	4.50565	4.479863	4.656148	5.678239	4.419554	4.584344	5.506033	4.831109	4.763522	4.836866	5.342514	4.902388	4.344433	4.633432	4.59583	4.744503	4.38148	4.644763	4.484559	4.75329	4.882383	4.653301	4.621742	4.700519	4.682271	4.455085	6.367464	5.077894	4.836458	4.342161	4.504865	4.272654	4.785416	4.528973	4.860647	4.515051
100130503_at	LOC100130503	3.509994	3.693399	3.49275	3.476054	3.614844	6.922319	3.507876	3.372572	3.498825	3.692239	3.560814	3.376317	3.543018	3.570367	3.507784	3.254637	3.445988	3.44272	3.26773	3.607954	3.467131	3.539275	3.386183	3.613094	3.667689	3.570285	3.4078	3.757782	3.450514	3.533621	3.615504	3.388835	3.585635	4.256423	3.593216	3.556269	3.36199	3.594244	3.499781	3.541508	3.533945	3.326965	3.480716	3.470436	3.426756	3.440739	3.588975	3.481271
100130519_at	TMEM221	4.222249	4.112855	4.420122	5.612347	5.096596	4.370814	4.296621	4.280363	4.815242	4.502344	4.304196	4.543315	4.273128	4.265207	4.472299	4.968507	4.60082	5.254858	4.535276	4.523246	4.467766	4.399976	4.50332	4.338968	4.525442	4.365444	4.470634	4.756386	5.374942	4.402551	4.276435	4.390247	4.482609	5.121899	4.362075	4.35197	4.791564	4.598739	4.615119	5.301299	4.495664	4.232945	4.440211	4.463966	4.643449	4.312841	4.380875	4.571636
100130522_at	LOC100130522	4.309371	4.457158	4.54954	4.364963	4.316971	4.189965	4.220593	4.691018	4.510397	4.43434	4.246853	4.338101	4.820019	4.724818	4.488767	4.462569	4.193876	4.336236	4.454271	4.525281	4.235071	4.473528	4.208395	4.830489	4.389722	4.272603	4.402676	4.292641	4.410056	4.285434	4.37778	4.260982	4.503712	4.137273	4.377168	4.344189	4.751026	4.131673	4.217347	4.575811	4.176973	4.410839	4.381399	4.021677	4.016973	4.416837	5.32978	4.304302
100130548_at	LOC100130548	3.9522	4.499334	3.869255	3.917455	3.849914	4.222285	3.813313	4.170955	4.097964	4.524136	4.397954	4.110071	4.200539	4.243049	3.870695	4.351486	4.319035	4.286264	3.940602	4.263523	4.409396	4.158852	4.230565	4.560482	3.531145	4.113562	4.298894	3.965362	3.996494	4.103157	4.486785	3.764982	4.368984	4.13091	4.197879	3.807251	3.943057	4.113052	4.086356	3.80119	4.510178	3.990016	4.510368	3.807711	3.836725	4.678895	4.437267	4.263166
100130557_at	LOC100130557	7.66701	6.577915	6.199786	7.532029	6.736861	7.381196	7.971031	8.353509	7.376525	6.503704	6.353142	5.204623	6.827366	6.681163	6.154667	7.26216	5.894246	6.502094	6.978525	6.563408	6.110406	6.02144	7.833428	6.812659	5.962668	6.431384	5.9085	6.244301	8.606112	6.844496	7.251835	6.58746	6.324249	7.490042	7.245722	7.550699	6.452794	6.412726	6.249144	7.598241	7.654962	5.759123	5.979537	6.584323	7.091189	6.231877	6.547698	6.863284
100130581_at	LOC100130581	3.909156	3.830724	4.024111	3.855195	3.92588	4.220159	3.865627	3.71822	3.981261	4.0205	4.199638	3.919481	4.040033	3.838174	3.910319	4.242013	3.729335	3.918145	3.850812	3.92623	3.979374	4.078999	3.999105	4.031306	3.868275	3.717729	3.831456	3.942377	3.946354	3.936752	4.315785	3.827364	3.949756	3.876542	3.932454	4.114609	3.957791	3.867461	3.972031	3.923319	4.41669	3.840454	4.063941	3.935737	3.91643	3.916519	4.110116	3.997024
100130613_at	CXorf64	4.123666	4.52289	4.297305	4.320423	4.66938	4.390616	4.415257	4.029066	4.233829	4.696642	4.744453	4.190364	4.518479	4.427956	4.340715	4.083413	4.285358	4.455322	4.550304	4.318301	4.162221	4.405512	4.217501	4.583613	4.225475	4.176689	4.562396	4.502679	4.457074	4.421106	4.51565	4.395763	4.269752	4.145792	4.009642	4.340029	4.211756	4.927394	4.488888	4.606129	4.315294	4.330436	4.415188	3.893265	4.327901	5.04498	4.606958	4.311061
100130691_at	LOC100130691	4.093407	4.390859	4.453757	3.908856	4.486574	4.463707	4.376929	4.364684	4.3585	4.424776	4.892842	3.922289	3.997812	4.192906	4.323892	4.108839	4.060985	4.359316	4.44825	4.380976	4.252569	4.160318	3.957843	4.085785	4.254752	3.770466	4.520729	4.247827	3.918624	4.224607	5.027913	4.036563	3.980521	4.618226	4.51223	3.866784	4.822274	3.604497	4.301699	3.868619	4.632078	3.944918	5.428635	4.153879	3.838373	4.826291	4.388387	4.873276
100130700_at	LOC100130700	4.190747	4.669205	4.498523	4.586397	4.769822	4.552323	4.049054	4.29284	4.158928	4.56366	5.423325	4.691209	4.454383	4.282915	4.649845	4.072074	4.410656	4.582524	4.705402	4.433057	4.483139	4.674044	4.218461	4.394455	4.368034	4.341498	4.223298	4.716451	4.499271	5.188108	4.518286	4.762806	5.044259	4.875045	4.554079	4.487198	4.591267	4.576644	4.740946	5.450495	4.358202	4.519523	4.872102	4.609473	4.397195	4.366479	7.798461	4.423239
100130705_at	LOC100130705	4.357614	4.529808	4.353881	3.836369	3.792133	4.322462	4.80099	4.88593	4.480288	4.233966	4.216972	4.086697	5.006794	4.656357	4.164973	3.937197	4.177493	3.973597	4.419567	4.281678	4.338296	4.053514	5.261744	3.970186	4.481661	4.397413	4.315256	4.80855	3.987983	5.068446	3.940607	4.909475	5.573568	3.948928	4.592716	4.064845	5.234305	5.595068	3.801747	3.884203	4.029259	4.123253	4.132449	4.279625	3.546018	5.310545	4.706677	4.549945
100130717_at	CECR5-AS1	3.459112	3.726113	3.986942	3.849737	3.561503	3.759121	4.038739	3.805603	3.819334	3.892565	3.832719	3.428269	3.711485	3.846979	3.738098	3.443398	3.779836	3.827181	4.324938	3.800768	3.780797	3.779577	4.567405	3.857088	3.675522	3.821183	3.555782	3.476413	4.17982	4.441179	3.693906	4.373288	3.574917	3.607142	4.047382	3.496408	3.671494	3.895598	3.630465	3.50237	3.553159	3.58184	4.038434	3.600589	3.490646	3.870343	3.532483	3.557132
100130733_at	LRRC70	4.231233	3.733679	3.941959	4.001996	4.093889	6.672277	4.003345	3.699829	4.480042	4.031228	3.65371	4.00376	4.588171	4.032012	4.480653	3.780607	4.288287	3.810592	4.103028	4.492684	3.657497	3.89518	4.093734	4.091355	3.91778	3.904056	3.948105	4.197845	3.986822	4.541193	4.183831	4.027182	3.758481	4.112764	4.254867	4.500195	4.752248	4.65611	3.823262	3.649443	4.042854	4.285725	3.824423	4.128935	5.31623	3.671112	6.149193	4.087395
100130776_at	LOC100130776	8.129856	5.019781	7.764601	4.85045	5.86483	4.263715	6.227566	6.788605	6.227857	5.440167	6.084654	7.044302	5.466701	7.033121	8.020481	7.641662	6.206959	6.215497	7.482475	4.805418	7.41505	5.067923	6.512861	7.441792	7.805485	7.1846	7.379482	7.462384	4.582062	7.65845	6.646322	6.374524	7.335205	8.281304	6.85161	5.805727	8.346217	7.838098	7.823762	6.693881	7.276174	7.486067	7.917623	7.746112	5.740545	7.742948	3.994236	7.939215
100130815_at	LOC100130815	3.715383	3.755687	3.578424	3.89483	3.755139	4.047521	3.58202	3.635784	4.038836	3.97831	3.621329	3.61347	3.565631	3.883946	3.512348	3.674849	3.537721	3.692208	3.820452	3.736023	3.852822	3.856308	3.544987	3.781488	3.879028	3.596479	3.495501	3.792092	3.689168	3.637212	3.81486	4.016789	3.603633	3.455807	4.055803	4.063563	3.732911	3.860496	3.851583	3.829357	3.978563	3.911746	3.715403	3.362136	3.657144	3.666042	3.760547	4.022056
100130855_at	LOC100130855	4.104094	3.986902	4.073176	3.949781	4.193098	5.557869	6.117851	4.852835	4.257459	4.463077	4.683397	3.934599	5.037104	4.475724	3.800225	4.705254	4.52778	4.23095	4.560411	4.09264	4.282476	4.244991	5.418601	4.329838	3.955603	4.988511	3.90594	4.453751	4.276023	5.332285	4.665674	5.342709	3.96271	3.683237	4.399046	4.509071	4.054973	4.572421	3.757695	4.183456	4.081106	4.300283	4.190931	4.041323	4.687206	4.058236	5.265907	3.759305
100130856_at	LOC100130856	4.777767	5.329267	5.046977	4.874089	5.324239	5.173621	5.91483	5.55461	5.613255	5.278234	4.871336	4.775406	5.503549	5.625612	4.99263	4.826306	4.973709	4.763566	4.817284	5.470154	5.048985	5.260763	5.464438	4.773452	5.238621	5.190796	4.790795	5.22189	5.055437	5.303521	5.657058	5.280111	5.151784	4.972773	5.204993	4.963502	4.925119	4.689191	5.055258	4.524458	4.756279	5.087231	4.851782	4.735568	4.906024	5.094017	5.82287	5.529778
100130872_at	LOC100130872	5.23442	6.005606	5.077247	5.48427	6.311907	6.078911	5.093651	5.138893	5.379404	5.348413	5.285843	5.459645	5.483025	5.125913	5.259819	5.341406	5.777338	5.708275	5.411611	5.387274	5.173402	5.599202	5.494117	5.865255	5.567331	6.970748	5.155057	5.592781	5.254802	5.20144	5.714735	5.483095	5.107591	5.103426	5.373248	5.470176	5.235351	5.519198	6.381825	5.614982	5.616506	5.04393	5.28874	4.946845	5.322552	5.129118	6.097631	5.784642
100130889_at	PSORS1C3	3.754212	4.056866	6.382028	3.849552	4.484973	4.031483	3.854014	3.676977	3.94903	4.492873	4.148991	3.677979	3.845403	3.89166	4.151476	3.961822	3.880569	4.296635	8.799862	3.969357	3.707598	4.239623	3.962731	3.897715	3.778315	3.881026	3.743651	4.125853	7.193248	3.744694	6.361511	3.854699	3.786434	3.916783	4.553082	3.863184	4.967172	4.027328	7.024142	6.086021	3.861442	5.88439	6.795486	3.7105	4.574779	4.032844	5.220805	3.768164
100130894_at	LOC100130894	4.432668	3.908908	3.604937	3.501402	3.518713	3.624849	3.568968	3.586857	3.466873	4.014703	3.491826	3.549688	3.477741	3.60674	3.593229	4.663805	3.565599	3.898573	3.754822	3.61141	3.481622	4.953864	3.68191	3.448449	3.590652	3.515569	3.509187	3.562439	3.704917	3.650842	3.587665	3.818203	3.617283	3.602805	3.806102	3.774999	3.742494	3.637947	3.847563	3.429189	5.415473	3.756749	3.765486	3.563725	3.768245	3.560209	3.736118	3.913962
100130933_at	C17orf110	4.174885	4.819672	4.777279	4.330041	5.521775	3.994237	4.20082	4.137695	4.599309	5.296479	4.166954	4.202657	4.332457	4.055474	4.402546	5.912361	4.2259	4.50984	5.450335	4.377337	4.456161	6.756792	4.415146	4.276374	4.302919	4.181222	4.421608	4.425604	4.689224	4.29015	5.067305	4.498222	4.253367	3.991144	4.419701	4.329979	4.854807	4.245477	6.674485	4.783491	4.794687	4.054332	4.960815	4.225254	5.980442	4.647031	5.059609	4.355447
100130938_at	LOC100130938	4.704641	4.422334	5.822212	4.115894	3.861109	3.867091	3.737129	3.80935	4.191258	4.659102	3.996941	5.485233	3.84571	3.847393	4.017404	6.796439	4.177837	4.431023	4.091557	3.974114	5.199376	3.662037	3.852432	3.964941	7.847426	3.830906	7.1059	5.076477	3.808869	3.871802	4.799435	3.763975	3.96271	4.019925	5.394698	3.876716	4.505796	4.136631	4.003842	3.767565	3.974272	7.488451	5.823843	4.430653	3.69234	5.195923	3.715056	6.347218
100130950_at	LOC100130950	4.163229	3.973073	4.068744	4.158445	4.207117	4.428464	4.350176	4.507392	4.660662	4.434506	4.410218	4.421182	4.27346	4.280481	4.566342	4.511712	4.168914	4.270752	4.270179	4.048051	4.023854	4.349877	4.386404	4.610936	4.540678	4.23235	4.154055	4.207863	4.490793	4.347892	4.378563	4.584016	4.09809	4.083879	4.390114	4.553191	4.325022	4.170009	4.117477	4.770522	4.125978	4.279366	4.199035	3.875412	4.229459	4.400604	4.377204	4.535142
100130958_at	SYCE1L	4.518542	5.965101	6.96004	5.47382	4.903825	5.009006	7.077029	5.416777	4.571567	6.085102	5.566586	4.834284	4.78896	5.693189	4.755079	7.69979	5.210193	4.731087	4.534307	4.76495	6.070503	5.656835	8.528747	6.268199	4.626542	4.755725	4.470439	4.787507	4.895099	5.67525	5.27684	4.823854	4.827357	5.772912	6.859737	4.893774	8.613787	4.343891	5.274943	5.294213	5.343127	5.718027	8.419253	4.883303	5.89774	4.917395	5.685858	4.606235
100130964_at	LOC100130964	3.49258	3.43999	3.801296	3.690198	3.331695	3.55681	3.5486	3.374813	3.518572	3.696648	3.583156	3.694607	3.357245	3.486384	3.391275	3.546167	3.332266	3.56069	3.44589	3.661258	3.419155	3.665639	3.427944	3.654335	3.549018	3.262254	3.463461	3.535884	3.502136	3.352995	3.614567	3.369965	3.774821	3.476373	3.61284	3.549545	3.568554	3.611743	3.856739	3.569068	3.765679	3.638057	3.549239	3.460834	3.595384	3.49837	3.730256	3.680174
100130967_at	C6orf99	4.207601	4.829595	6.97265	6.274501	3.805276	5.095087	6.49056	4.301417	4.671665	6.18224	5.774293	4.020007	4.175757	4.499788	4.273258	5.249455	6.418899	4.357533	6.458635	3.814937	4.973475	4.843811	5.164472	7.622058	4.014735	5.783588	3.671804	4.343857	5.037287	5.986413	6.90708	6.195751	3.774276	3.91517	4.24161	4.503259	4.306473	3.923851	4.851251	3.983079	5.058588	4.631112	6.196323	3.80382	4.312629	4.849373	4.524939	4.08551
100130987_at	LOC100130987	4.370641	4.715912	4.58326	4.331962	4.956737	4.197067	3.919701	4.092025	4.199225	4.811514	4.255274	4.282719	3.80942	4.11974	3.907259	4.265342	4.492324	5.026342	5.247844	4.561705	4.253026	4.393255	4.237968	3.898231	4.129394	4.736524	4.340978	4.046701	4.342539	4.515733	4.55331	5.218338	3.816406	4.272034	4.40022	4.572918	4.424745	4.774389	4.523457	4.527148	4.015438	4.313484	4.817628	3.915151	4.100888	4.308484	4.342535	4.096031
100130992_at	LOC100130992	3.957575	4.052328	4.055025	4.090213	3.556811	4.215333	3.928306	3.858921	4.172089	4.928912	3.926244	4.12015	3.978565	4.087234	3.744001	4.43132	4.437175	4.040792	3.939178	3.887152	4.549299	3.814826	3.867587	4.054548	4.366969	3.597949	3.72734	3.78007	3.795621	4.189381	3.994695	4.149813	4.189449	4.139323	3.662807	3.670046	3.599343	4.012663	3.714783	3.935039	4.119792	4.258594	3.951554	3.887045	3.860947	4.550015	4.37348	3.996296
100131067_at	LOC100131067	6.974432	6.41434	5.092755	6.07626	6.422796	6.963988	7.753893	6.39936	8.160963	6.582505	6.356155	6.467569	5.662634	6.787113	7.341558	6.816191	5.801609	6.018491	6.005416	6.141516	6.58359	6.195796	6.159481	5.597477	5.986993	6.660751	7.116852	7.23375	6.414371	6.200235	7.198508	6.430227	7.327907	6.580908	6.595939	6.483842	5.839507	8.903587	6.086119	6.452196	7.449687	6.627955	6.136504	6.772211	6.551959	5.972405	6.040154	7.140676
100131096_at	LOC100131096	4.051493	3.935654	4.041576	4.235733	4.593988	4.18516	3.731693	3.897004	4.100368	4.625454	3.957585	4.596512	5.214801	3.87608	4.073674	4.24025	4.433283	3.994874	4.324958	4.017657	3.732882	4.055195	3.968991	3.9834	3.955595	5.925397	3.811794	5.027497	3.984192	4.00641	4.568476	4.637183	3.823807	4.311977	3.996819	3.878687	4.147802	4.584088	4.226114	4.784229	5.080393	3.699768	3.998047	4.380233	4.313262	5.44997	4.993115	3.948568
100131117_at	ZBTB20-AS1	3.657106	3.986902	3.760917	3.680174	3.949977	3.719879	3.557479	3.793453	3.495606	4.223768	3.513938	3.87089	3.685358	3.795892	4.061473	3.89811	3.641764	3.948558	3.920564	3.711818	3.995848	4.201648	3.730527	3.998348	4.002123	4.208069	3.681746	3.688247	3.894449	4.032753	3.797382	3.780377	3.638788	3.939912	3.899467	3.957008	3.848547	3.603407	3.95396	4.279769	3.87357	3.815955	3.654156	3.432637	4.047101	3.818246	3.962005	3.918483
100131138_at	LOC100131138	3.43049	3.428712	3.39603	3.482649	3.751405	3.771546	3.670311	3.276696	3.406815	3.995578	3.797457	3.454476	3.54984	3.59366	3.312758	3.470414	3.644169	3.455623	3.588683	3.451243	3.698752	5.916154	3.296391	3.381445	3.533761	3.423223	3.373267	3.482069	3.521047	3.863488	3.53211	3.591911	3.465178	3.566183	3.357645	3.672168	3.415183	3.516736	3.466607	3.353374	3.422048	3.598341	3.604869	3.604926	3.554906	3.496754	3.294791	3.326017
100131187_at	TSTD1	3.857847	8.696413	3.886294	9.596895	3.959038	10.34141	9.798025	10.48128	3.918479	9.242612	10.15389	3.734352	11.20843	3.573963	3.915167	10.5241	11.78997	6.187216	3.975241	3.920655	3.82994	10.39241	11.47873	9.583134	3.656361	11.58668	3.887582	4.138575	12.08986	11.01137	10.10752	11.97421	4.387195	3.602684	7.901033	9.526118	10.38379	4.205255	10.22741	10.95668	10.00587	9.077983	11.08944	3.615998	8.921724	10.46813	11.13912	3.873188
100131211_at	TMEM194B	4.4387	4.915755	4.777649	4.951709	5.159184	5.361131	4.198405	4.694157	4.675176	5.209271	4.77883	4.419615	4.561141	4.364212	5.360378	5.315426	4.642989	5.184181	5.515276	4.710536	4.591352	4.458563	4.488203	5.208455	4.336536	4.737051	4.528942	4.753422	5.059751	4.263368	5.176006	4.189186	4.351077	5.014854	4.693578	5.016659	4.910652	5.417088	5.62331	4.493335	5.765065	4.606469	4.962187	4.84295	4.364257	4.920547	4.837353	4.43469
100131213_at	ZNF503-AS2	4.915901	5.300223	4.957706	5.351066	6.482793	4.621478	4.682655	5.630079	4.974166	5.194504	6.123882	5.041506	5.48196	4.793575	5.555077	5.789658	5.1847	5.144468	5.185366	4.525933	5.06528	5.241205	6.412271	5.202945	5.067779	5.018416	4.893875	5.26536	4.731211	5.524574	4.89659	5.440152	5.206452	4.783023	5.022295	5.942549	5.041729	5.331551	4.716618	6.152501	5.242995	5.240924	5.351804	4.736452	4.796179	5.467488	4.926532	5.265978
100131275_at	NSAP11	3.496901	4.059947	4.192106	4.06176	3.725988	3.643099	3.452818	3.654498	3.706631	4.74009	3.915933	3.708261	3.840055	3.801788	3.431444	3.723773	3.635434	3.979737	3.790969	3.837167	3.651004	3.630304	4.003229	3.884248	3.549018	3.559068	3.728794	3.678741	3.537499	3.95138	3.75293	3.959061	3.726788	3.927108	4.029589	3.701705	3.588391	4.040784	3.659471	3.567486	3.511337	4.106895	3.853944	3.666957	3.245055	3.915607	3.871926	3.591758
100131283_at	LOC100131283	3.647147	3.692016	3.649612	3.548673	3.826839	3.851335	3.654782	3.615044	3.712912	3.839583	3.667094	3.644133	3.652296	3.725974	3.61502	3.555826	3.599881	3.616713	3.599832	3.572571	3.616001	3.887287	3.393679	3.828174	3.514581	3.546491	3.365189	3.618562	3.718869	3.634595	3.654793	3.796116	3.684475	3.646049	3.623724	3.551392	3.497779	3.693149	3.651154	3.489071	3.391911	3.39893	3.638544	3.750963	3.713118	3.621429	3.678842	3.69374
100131316_at	LOC100131316	4.358614	4.59629	4.515886	4.688738	4.484746	4.284706	4.999719	4.666549	4.388711	5.245513	4.899446	4.741125	4.852625	4.708307	4.617069	4.597157	4.552796	4.674835	4.90211	5.0431	4.767593	5.137351	4.376028	4.912272	4.721513	4.706851	4.855401	4.755923	4.236929	4.830771	5.131282	5.199998	4.677049	4.470341	4.945575	4.796119	4.62748	4.508912	5.001732	5.087604	4.698462	4.622534	5.05729	4.259319	4.394316	5.107273	5.366341	5.043868
100131347_at	LOC100131347	3.815571	3.837354	4.002433	3.770612	3.837578	4.014766	3.694541	3.375105	3.893036	3.981207	4.474898	3.648313	3.965554	3.957013	3.754739	4.83251	5.723356	4.077402	4.320506	3.66485	3.729421	4.363505	3.891567	3.705306	3.789354	3.56527	3.527975	3.555371	3.683096	4.077651	3.835798	4.495759	4.114793	3.809714	3.910432	3.983282	4.046414	3.749534	3.782927	4.051143	4.151827	3.601387	4.211733	3.495834	4.028352	3.577705	4.333007	3.755087
100131354_at	LOC100131354	5.547019	4.842253	5.445214	5.043239	4.991737	5.29606	7.454441	4.98801	4.918537	5.578305	5.495571	4.939117	5.137241	5.133435	5.13428	5.056204	5.622995	5.45655	5.52797	5.189661	5.230029	5.557001	5.775814	6.757568	4.994905	6.557416	5.190687	5.001798	5.400598	5.938253	5.93767	6.204367	5.550719	4.690677	5.194296	5.183832	5.331091	4.960473	5.104106	5.973712	5.17329	5.899723	5.918984	4.640931	5.56869	5.535093	4.802813	5.824108
100131366_at	LOC100131366	4.494084	4.432201	4.625802	4.694393	4.488329	4.507868	4.182177	4.238115	4.505653	4.763302	4.81433	4.498495	4.632709	4.588446	4.510732	5.000077	4.42583	4.652033	4.445135	4.524506	4.68609	4.75109	4.821051	4.897835	4.590123	4.302634	4.472181	4.528712	4.445659	4.236292	4.476135	4.916993	4.489576	4.61204	4.451393	4.427381	4.492899	4.856088	4.933386	4.59926	4.921	4.481873	4.735305	4.225429	4.677503	4.726678	5.02639	4.673881
100131434_at	LOC100131434	3.914244	3.743847	4.31717	3.718197	3.843833	4.550808	3.924075	3.955732	3.763668	4.135983	4.180277	4.73064	3.847605	3.880552	3.898285	4.223481	3.967287	4.165287	3.985096	4.012951	3.794203	4.087824	4.182969	3.866987	4.121666	4.658035	4.616549	3.943403	3.915567	3.541276	4.23781	5.088111	4.357049	4.361355	3.930196	3.836613	4.069753	4.390529	5.366208	4.6399	4.541062	3.938415	3.632214	3.935614	3.903743	4.033112	4.18732	4.718554
100131454_at	DBIL5P	5.132233	5.172661	4.59426	4.275578	4.689984	5.050976	5.42603	5.053183	5.387757	4.827779	5.43686	4.446255	4.620753	5.394409	4.582856	4.441822	4.674173	4.79172	5.351637	4.898361	4.290316	4.513701	5.087945	5.879928	4.827571	5.31309	4.810835	4.722973	4.780253	5.233976	5.055492	4.919246	4.88692	4.310366	4.915215	4.86359	4.631459	4.666893	4.72371	4.755659	4.891941	4.918764	4.950365	4.597869	4.804416	5.491573	5.702013	4.788159
100131496_at	LOC100131496	3.973061	4.144267	4.114336	3.976941	3.815554	4.429357	4.095689	4.280719	4.468706	4.418444	4.137137	4.048242	4.346294	4.258897	4.209123	4.247719	4.043058	4.242927	4.607813	4.38704	4.41543	4.358897	4.340758	4.307047	3.962984	4.124551	3.86768	4.191932	4.109183	4.277597	4.355336	4.448881	4.194812	4.133412	4.539047	4.2617	4.242023	4.04047	3.992436	4.294744	4.458272	4.003543	4.032412	4.061297	4.144947	4.343647	4.547922	4.41749
100131561_at	FKSG29	4.460942	4.516321	4.767371	4.258476	4.077848	4.583138	4.357197	4.364684	4.211224	4.655479	4.459162	4.469203	4.475217	4.801955	4.411462	4.448657	4.340101	4.27861	4.095056	4.343704	4.277	4.575299	4.429548	4.613396	4.555993	4.960305	4.48629	4.255759	4.414176	4.247494	4.545773	4.65243	4.457254	4.365396	4.566225	4.890983	4.394194	4.270526	4.521263	4.304986	4.382857	4.512411	4.456006	4.081639	4.084385	4.401935	4.951018	4.392381
100131564_at	LOC100131564	7.792779	7.055893	6.980967	7.112271	7.241425	8.543526	9.234705	9.031923	8.466256	8.4354	9.490643	8.061203	7.233922	7.799588	7.811148	9.132198	9.424046	8.020357	8.326182	8.582767	8.394204	7.762193	8.866769	8.8737	7.640396	7.197271	9.2865	6.782867	9.689298	7.631011	9.193119	9.047483	8.240313	8.369542	8.25457	7.567447	9.309207	7.506483	8.284342	9.166027	9.727032	7.750178	9.321225	7.519022	8.307629	7.854434	9.235487	8.962999
100131607_at	LOC100131607	7.823709	5.559163	6.569682	6.54212	8.954664	8.804261	8.635269	9.055401	7.48715	7.230674	8.740917	7.91468	7.882734	7.227725	6.767133	7.14911	8.774773	6.716863	7.494865	5.793368	7.240015	7.586636	7.979427	8.285563	8.084376	9.939293	8.4443	7.69594	7.087964	7.71668	8.035037	9.023812	7.025764	6.956557	6.655456	6.968391	6.522209	7.846458	7.085586	7.718543	7.53634	7.642792	8.602383	6.814179	6.23028	8.15886	7.803344	7.895512
100131655_at	LOC100131655	3.70248	3.797616	3.748782	3.611223	3.79434	3.798986	3.703007	3.68905	3.806463	3.731433	3.72691	3.902897	3.756433	3.969581	3.601982	3.733871	3.605839	3.826294	3.709491	4.059977	3.633125	3.682923	3.694763	3.848951	3.637498	3.606695	3.871681	3.695569	3.868319	3.814642	3.534494	3.892621	3.675645	3.71184	4.111413	3.449145	3.720761	3.673697	3.519826	3.79681	3.890138	3.497269	3.460861	3.558037	3.692054	3.727674	3.852279	3.823885
100131691_at	LOC100131691	4.454357	3.887185	4.324265	4.100628	4.277558	4.231723	4.557812	4.009979	4.374917	4.155095	4.12083	3.922836	3.993954	4.601884	4.185468	4.675907	5.003243	4.414823	3.99518	4.177151	4.119942	4.10113	4.460471	3.896163	4.2604	3.873214	4.870858	4.222779	3.575987	4.556215	4.752435	4.398814	4.563671	3.967992	3.886193	3.772898	4.233925	4.124899	3.966342	4.085372	4.424809	5.225778	4.066923	4.073698	3.723676	4.273212	4.296055	4.81007
100131733_at	LOC100131733	3.888514	3.872364	3.776709	3.772181	3.814369	4.713197	3.725015	3.552541	3.787604	3.959336	3.701288	3.625581	3.787552	3.777926	3.693254	4.042467	4.034624	4.201566	3.990455	4.333769	3.685824	3.897066	3.830554	4.139929	4.707827	4.085713	4.03842	3.984301	4.434155	3.67766	3.682234	3.919303	3.728266	3.726929	3.864979	3.761321	3.895458	3.890693	4.126644	3.875565	3.759845	4.159147	3.872739	3.630026	3.780052	3.826546	4.343134	4.186472
100131755_at	ARMCX4	3.658288	4.219983	3.887181	4.299461	3.749011	3.996948	5.144824	4.25226	3.828025	4.041159	3.912543	3.991179	3.941316	4.10191	4.22852	4.472906	3.803066	3.749669	3.80448	4.007406	4.99947	4.196095	4.489917	4.188312	4.401069	3.735171	3.972707	4.249254	3.899992	5.252131	3.947933	3.961508	4.105827	4.257017	3.89478	3.826727	3.785435	4.463771	4.780319	3.939259	4.442217	3.754569	3.989256	3.908806	4.047885	4.392896	4.265235	3.927113
100131801_at	C19orf79	8.952469	9.643437	9.589751	8.523795	8.678454	10.5847	10.45803	9.796985	9.326419	8.991894	9.315155	9.378485	8.889591	10.43111	9.24517	9.485645	9.701386	9.287336	9.360785	9.220978	8.660972	9.984993	10.1903	9.912625	9.331351	9.48276	9.550696	9.510899	9.702048	10.10988	9.633113	9.963225	9.345559	9.811139	9.784845	10.04001	9.753155	9.250387	8.725965	9.995597	8.677603	8.766559	9.361732	9.413365	9.783086	9.217674	10.15898	9.425809
100131814_at	LINC00271	3.591936	3.738897	3.882112	3.627612	3.381375	3.751574	3.398426	3.639452	3.809067	3.780212	4.294923	3.617576	4.184127	4.101799	3.676782	3.744065	3.474862	3.607097	3.707481	3.695609	3.847182	3.819975	3.616791	3.904273	3.551006	3.735804	3.771603	3.646847	3.960453	3.846189	3.892548	3.867115	3.957965	3.573529	3.90623	3.686483	3.903752	3.463909	3.914343	3.865108	3.813011	3.875788	3.584835	3.734737	3.601529	3.870098	3.801223	3.794591
100131816_at	UBE2DNL	3.855518	3.893339	3.549966	3.406635	3.5353	3.534106	3.684327	3.559189	3.772267	3.778827	3.642088	3.906662	4.012126	3.829939	3.6183	3.529193	3.783695	3.977474	3.70044	3.715133	3.744037	3.65555	3.498939	3.960036	3.844385	3.520448	3.803489	3.819276	3.928025	3.630159	3.567687	4.173039	3.481026	3.687121	4.010442	3.593055	3.870921	3.898741	3.565883	3.836352	3.437077	3.667381	3.630391	3.568145	3.670379	3.740391	3.956253	3.957369
100131825_at	LOC100131825	4.409719	4.570582	4.55536	4.089125	4.621357	4.466302	4.232984	4.377796	4.289765	4.44957	4.699604	4.555732	4.531748	4.367991	4.394064	4.228394	4.586114	4.273635	4.526982	4.573873	4.418266	4.79548	4.879375	4.479045	4.462607	4.613382	4.607999	4.425332	4.389297	4.541905	4.426863	4.78314	4.614328	4.405762	5.047573	4.509071	4.01191	4.641004	4.184319	4.263185	4.517601	4.601858	4.512076	4.468826	4.269222	4.503696	4.458045	4.459577
100131827_at	ZNF717	4.265607	4.29801	3.901084	3.858105	3.732945	3.950032	3.901646	4.08006	3.820336	4.233013	4.451591	4.369607	4.213751	3.991663	4.174541	4.104023	3.976944	3.941416	4.039506	4.090849	4.134357	4.613488	4.279496	4.395439	3.872363	4.208429	4.093524	4.102413	3.959116	4.053642	4.008948	4.277893	3.981564	4.315679	4.323537	3.941624	3.857658	4.190207	4.147081	4.261771	4.052016	4.061418	4.430338	3.894358	3.906524	4.25618	4.404027	4.098701
100131998_at	RRN3P3	3.927139	4.857952	3.818454	3.555259	4.478173	4.682631	3.921904	4.064047	4.852529	3.963818	4.045419	4.295969	3.864609	3.773263	4.273674	4.987754	4.492314	4.930022	4.018434	4.151294	4.056229	3.85475	4.147984	4.536431	4.351891	4.281052	4.201792	4.362026	4.574482	4.029216	4.873689	3.97933	4.064836	3.91724	4.146747	4.172785	4.419774	4.23367	6.279368	3.715999	4.68804	3.722174	4.094301	3.847036	3.858649	3.745531	4.250755	4.345415
100132234_at	LINC00543	3.801511	3.811759	3.48645	3.504306	3.576881	3.582575	3.643768	3.733792	3.61651	4.001474	3.700395	3.606208	3.620447	3.467121	3.634224	4.144904	3.588842	3.750444	3.898637	3.585745	3.484282	3.365352	3.70838	3.444648	3.490777	3.409008	3.543751	3.630295	3.503947	3.530443	3.488197	3.777828	3.540849	3.754373	4.322138	3.648793	3.552041	3.720094	4.569479	3.76796	4.039198	3.433071	4.109542	3.645019	3.574646	3.824537	3.645565	3.349886
100132341_at	KIAA0664L3	6.368585	5.75354	4.475524	6.615166	8.426244	7.225177	7.041427	7.526942	6.144668	6.073606	6.251887	4.371376	5.441246	6.133484	5.815214	7.307783	6.505275	5.764791	6.73999	6.094838	5.028526	5.80439	7.617307	6.917507	5.424754	6.576235	5.463599	5.272717	8.084436	7.087635	8.066234	4.293639	6.049098	6.216174	6.099029	6.914868	5.933884	6.234028	4.482645	6.867931	7.456792	4.640177	6.287141	6.146053	7.11685	4.489203	8.053331	6.139427
100132354_at	LOC100132354	4.094676	4.522228	4.392475	4.507889	4.637221	4.493648	4.343732	4.452598	4.181354	4.476979	4.115853	4.161833	4.221293	4.197439	4.040639	4.328949	4.438445	3.957074	3.994351	4.187803	4.320422	4.812735	4.407412	4.367052	3.989495	4.481795	4.192676	4.181877	4.057065	5.231455	4.493563	4.419223	4.290567	4.124327	4.557781	4.539133	4.386797	4.149923	4.211888	4.247553	4.296839	4.108465	4.3083	4.032138	4.08501	4.037326	4.462627	4.264153
100132356_at	LOC100132356	5.423126	4.724357	4.885977	4.315029	4.775772	5.505083	5.477143	4.404559	5.173333	4.351314	4.702883	3.9612	4.431382	4.252716	4.805461	4.870737	4.786894	4.686303	4.71107	4.419705	5.512897	4.569675	4.520387	5.0669	4.20665	4.49868	4.477765	4.41312	5.217998	5.079617	5.161008	5.421141	5.107769	4.477056	5.029231	4.628494	4.351927	4.233359	4.935253	5.473134	5.244059	4.527173	5.022472	4.118415	4.540434	4.64982	4.801001	4.952008
100132386_at	KRTAP4-9	4.379523	4.021102	4.334248	4.038054	4.036919	4.367119	3.834978	4.088084	4.563975	4.029139	4.255263	4.096653	4.182461	4.034991	4.096446	4.296073	4.150256	4.483372	3.927563	4.088429	4.131715	4.520281	4.194201	4.217656	4.352933	4.371892	4.029336	3.942549	4.147602	4.081819	4.165193	4.893303	4.263424	4.367153	4.530134	3.936108	3.994066	4.052042	4.092342	4.466624	4.13559	4.679096	4.044944	3.701211	4.043345	4.144545	4.357001	4.236694
100132464_at	FAM99B	4.044021	4.293746	4.130274	3.913221	4.486097	4.067748	3.861532	3.916714	4.336913	3.469427	4.467907	4.035802	4.209519	3.903471	4.562776	4.185824	3.838042	3.990007	3.884053	4.096427	3.643858	4.326048	3.79075	3.849898	3.845238	4.171746	3.78561	4.263505	3.918624	4.21284	4.148787	3.759356	3.602346	4.293792	4.348661	4.678928	3.810221	4.975797	4.214752	4.225194	4.130183	4.140878	3.885142	4.012974	4.50922	4.12855	3.863408	3.84571
100132476_at	KRTAP4-7	3.257212	3.23828	3.364961	3.469745	3.412338	3.23303	3.237485	3.609553	3.36195	3.386088	3.185271	3.327398	3.338787	3.497986	3.615319	3.422466	3.255207	3.322543	3.526989	3.149475	3.46034	3.620125	3.355929	3.460482	3.356632	3.266503	3.366199	3.189993	3.434523	3.460976	3.486688	3.387417	3.336394	3.312847	3.373405	3.361196	3.327498	3.343578	3.552614	3.287112	3.552496	3.568795	3.28622	3.363076	3.453095	3.446897	3.315562	3.319779
100132596_at	XGPY2	3.634549	3.823967	3.752056	3.650845	3.629528	3.640144	3.344273	3.54921	3.722366	3.907588	3.663206	3.713843	3.485596	3.248388	3.861488	3.573213	3.907053	3.892511	3.86559	3.618581	4.126548	4.050669	3.691893	3.722858	3.928464	3.865156	3.92053	3.643081	4.707657	3.64756	3.510115	3.76304	3.8653	3.578598	3.734477	3.703536	3.614666	3.73941	3.591731	3.826365	3.692333	4.019413	3.523193	3.628664	3.531867	3.563374	3.586188	3.658854
100132618_at	ZRANB2-AS1	3.525506	3.786822	3.737063	3.790781	3.52109	3.814752	3.6531	3.363504	3.90334	4.043811	3.796545	3.806341	3.697591	3.739981	3.523164	3.595199	3.603868	3.822287	3.730492	3.524773	3.808354	3.870535	3.717004	3.826373	3.448965	3.683745	3.81585	3.786576	3.631211	3.73139	3.586685	3.70966	3.841561	3.989277	3.603197	3.794676	3.625414	3.482615	3.634847	3.832471	3.60926	3.510386	3.651938	3.676439	3.648516	3.758923	3.698912	3.601467
100132677_at	BSN-AS2	3.978805	3.942158	4.312248	4.303243	4.385062	4.20075	3.990486	4.093307	4.294649	4.338028	4.369781	4.040939	3.812244	4.782924	4.265063	4.096447	4.279235	4.127246	4.235352	4.170058	3.894373	4.250371	4.284674	4.483447	3.919463	3.930474	4.173588	4.182241	4.002799	4.023217	4.681316	3.91479	4.428072	4.318162	4.232264	4.187079	3.764703	3.776324	4.092043	4.082666	4.268532	4.14498	4.364943	3.829421	4.092323	4.610369	4.372515	4.30486
100132707_at	LOC100132707	6.166416	5.520009	5.18388	5.809957	5.613841	7.892778	4.475829	6.314697	6.110296	5.715211	7.626668	5.341786	6.486293	4.537014	5.705171	5.8526	5.457482	5.546772	6.307776	5.586924	5.852993	5.074008	4.9204	4.376714	6.626779	6.503999	6.087484	4.767212	5.913896	4.014021	6.068771	4.345762	6.546153	5.508661	6.879407	4.818757	5.79196	6.953492	5.43379	5.543176	6.609276	4.822797	6.038711	5.178191	6.218813	6.703585	6.891259	6.199924
100132735_at	LOC100132735	3.778532	4.102792	3.521701	3.407456	3.78787	3.615693	3.299618	3.372926	3.789721	3.542578	3.70686	3.690554	3.586862	3.450821	3.828637	3.736064	5.703074	3.475391	3.531832	3.568662	3.608395	3.590254	3.577796	3.38713	3.769631	3.804768	3.831875	3.630095	3.543511	3.443992	3.531112	3.589297	3.517777	3.519964	3.692288	3.525098	5.212932	3.661459	3.909664	3.845329	3.644459	3.81661	3.652538	3.589511	3.70015	3.693522	3.613704	3.627833
100132815_at	LOC100132815	7.141729	5.642554	6.111141	5.59431	6.816817	8.902113	8.577987	9.696156	7.524698	4.669686	7.392059	4.075751	8.588027	8.545004	6.118368	5.436884	5.636808	4.787845	6.866465	7.851094	5.432685	6.747907	8.457714	6.645665	5.212336	8.194389	4.288776	5.443588	7.058545	8.414271	6.659455	7.306038	5.227141	6.863592	6.662469	7.603349	6.606808	5.174327	4.192988	7.884189	7.073239	5.799206	6.097651	7.134085	6.928592	4.186365	7.642902	6.544344
100132891_at	LOC100132891	6.348477	7.384698	7.58564	4.650094	3.535791	3.443841	3.58441	3.937702	3.493691	3.719933	3.574151	6.718926	3.705348	3.762089	7.064669	3.505082	3.473385	3.778932	3.556242	3.876516	9.199954	3.784288	6.283629	3.963082	8.207438	3.422507	7.263034	5.278858	3.674534	5.64856	3.80393	3.793675	4.394117	5.336588	3.796834	6.748896	3.444262	4.926947	3.642075	3.820086	3.654411	7.887932	6.695695	4.998397	3.478677	4.279468	3.782599	8.022953
100132911_at	DPH3P1	4.66541	4.605362	4.844693	4.440165	4.43734	4.814547	4.334045	4.042579	4.514699	4.475218	4.361687	4.382585	4.522889	4.415916	4.736148	4.783023	4.558774	4.765866	4.457611	4.969441	4.621238	4.637468	4.359203	4.498277	4.392098	4.191257	4.33258	4.62941	4.407564	4.505966	4.264364	4.560578	4.468098	4.388858	4.450661	4.608189	4.668184	4.739562	4.149437	4.544111	4.657623	4.671999	4.212115	4.60399	4.717552	4.584855	4.876635	4.819646
100132987_at	LOC100132987	4.12779	4.144505	4.23239	4.144206	4.229239	3.986414	3.908047	3.918492	3.917655	3.960817	3.860874	4.291707	4.159149	4.20686	4.056813	3.955878	4.276383	3.99284	3.97882	4.293336	4.190188	4.240154	4.059517	4.275515	4.413515	3.85346	4.046521	4.086909	4.005425	4.216697	3.875715	4.07505	4.08745	4.148938	3.878801	3.903157	3.949297	4.004542	3.985272	4.029061	4.162758	4.0511	4.149454	4.008918	3.948539	3.843506	3.909549	4.304167
100133039_at	LOC100133039	4.556841	3.889289	3.868598	4.004308	3.829024	4.802746	3.854729	3.808122	4.165787	3.931705	3.911488	4.045217	3.873277	4.398906	4.170905	3.969454	3.878944	4.041561	4.225059	3.70467	3.990516	4.283212	3.832571	3.989868	4.105903	4.174876	4.00534	3.852293	4.395618	3.905173	3.703635	4.071751	3.914438	4.176867	3.790093	5.149194	3.74132	4.115415	4.035387	3.900956	4.364483	4.04934	4.379548	4.2627	4.653964	4.28691	3.996557	4.197104
100133190_at	LOC100133190	6.228482	5.314647	6.105607	5.484099	4.427135	4.609074	4.848966	4.448019	6.507347	6.343387	4.78768	5.592601	5.718934	4.748109	4.949804	6.977242	5.023086	6.249961	5.373576	4.497683	5.403927	4.926448	4.024288	5.172817	5.357647	4.551107	5.574002	4.869421	6.80957	5.873073	6.076763	4.916677	5.99457	4.467324	5.826264	4.563454	4.756017	5.09695	4.724526	6.082421	5.174792	6.006978	4.621937	4.51847	4.613014	4.830419	4.56366	5.736452
100133308_at	LOC100133308	3.717256	3.938678	3.905904	3.70295	3.766063	3.850282	3.541514	3.696098	3.74408	3.833881	3.588993	3.761535	3.685506	3.689979	3.589639	3.778565	3.673223	3.694616	3.647849	3.600201	3.745171	3.76049	3.608667	3.707703	3.750347	3.681496	3.682643	3.80632	3.746175	3.907895	3.72941	3.844986	3.81238	3.732697	3.773985	3.707562	3.711418	3.67188	3.780598	3.777597	3.971684	3.757061	3.679581	3.543994	3.950192	4.014133	3.879669	3.779209
100133311_at	HOXA-AS3	4.196754	3.971143	4.66516	3.99131	4.113816	3.595409	4.020247	4.252674	4.236183	4.418002	5.747914	5.877271	4.374096	3.943901	3.902995	7.047717	3.825837	4.662176	4.768694	4.206783	4.075107	4.143258	4.236149	4.000465	4.078481	4.183582	4.501241	4.304231	3.857713	4.219243	4.398627	4.278804	4.350109	3.775508	4.167856	5.293484	5.959212	4.798509	6.862055	4.0471	4.017663	3.800251	4.028066	4.122627	6.109686	3.861376	4.463636	3.983053
100133461_at	LOC100133461	4.107482	4.216829	4.165733	3.920591	4.190761	4.071346	3.9669	3.902666	3.942343	3.830032	4.028723	4.129175	3.922935	3.852021	4.24975	4.12313	4.040527	4.264349	4.505227	4.066092	3.974605	4.458586	3.863952	3.862411	4.155926	3.982634	3.878473	4.02836	3.956924	4.220949	4.074835	4.193016	4.172929	4.197973	4.2545	3.868473	4.195169	4.167846	4.188487	4.021456	4.286896	3.95197	4.028405	3.864166	3.935373	3.951071	4.040103	3.958276
100133612_at	LOC100133612	5.428601	5.784951	5.364831	5.259061	5.482993	5.725911	5.50529	5.315173	5.880319	5.882898	5.640239	5.659133	5.683784	5.256898	5.287593	5.432681	5.540043	5.592446	5.233966	5.839561	5.67046	5.898467	5.385041	5.568319	5.511656	5.718298	5.414142	5.097859	5.456978	5.440687	5.594167	5.644807	5.739798	5.147647	5.520696	5.62759	5.255561	4.994602	5.60911	5.806451	5.621002	5.470415	5.461067	5.187843	5.630539	5.774177	5.9241	5.465159
100133985_at	LOC100133985	4.357201	3.865592	3.746203	3.976535	4.260407	4.045821	4.459147	5.129162	4.387854	3.864925	5.43586	4.076693	3.899237	5.033877	3.94882	4.10607	3.953027	4.139433	4.010492	4.078568	4.294269	4.418177	3.951337	4.450489	3.876459	4.233138	3.864272	3.983346	3.775778	4.990122	4.176847	4.152686	4.214293	3.806897	4.114301	3.760817	3.710069	4.358389	4.282017	4.098502	4.314077	3.885389	4.862037	3.548637	3.827403	4.488326	4.651896	3.961376
100133991_at	LOC100133991	3.800898	3.896084	3.976219	4.017207	4.097461	4.141239	3.812038	3.882484	3.85598	4.108448	3.863431	3.465812	4.261566	3.663713	4.055082	4.061995	3.884025	4.100296	4.287294	3.708479	3.909844	3.897887	3.825328	4.077437	4.17243	3.722199	3.861705	3.82443	4.144973	3.997242	4.292027	3.927868	3.774821	3.647045	3.960258	4.073345	3.816996	3.922441	3.809177	4.004425	3.882883	3.812478	4.021809	3.526728	3.88241	3.855377	4.311851	3.98817
100134229_at	LOC100134229	4.449074	4.032358	4.195155	4.352434	5.976936	4.322337	4.924607	5.915408	4.009379	4.07351	5.838484	4.312914	4.685888	4.216836	4.093738	4.380611	5.632078	4.584057	4.929355	4.172005	4.235699	4.687007	4.672435	5.764061	4.661338	4.8478	4.418247	4.837675	4.403912	4.571357	4.342886	6.286588	5.860441	4.579162	4.619	6.885738	4.384949	4.733424	4.495906	4.378347	4.233133	4.268385	4.766168	4.366421	4.577242	4.420093	4.354568	4.142681
100134259_at	LOC100134259	6.402827	5.003608	5.883558	4.760088	5.807967	4.615703	4.250562	4.378387	4.830873	5.145631	4.589728	4.90646	4.690428	4.526662	4.363611	4.774866	4.254243	5.050896	6.453551	4.203553	5.992211	4.58687	4.775343	5.198882	6.846051	4.4892	5.573172	4.858374	5.512334	4.811919	5.348478	4.860336	5.273439	4.443181	6.715414	4.374176	5.007461	4.477198	4.705749	5.032692	5.22272	7.354944	5.848679	4.261049	4.931437	4.667888	4.952187	6.973202
100134361_at	LOC100134361	4.569888	4.476509	4.097827	6.992994	4.348755	4.542839	7.637838	6.645076	5.108633	4.846783	5.553226	5.235974	5.136024	6.898534	4.631759	4.320868	4.304707	4.804272	6.467586	4.792599	4.531114	6.40846	6.789468	5.759652	4.302919	6.109238	4.252742	5.30806	4.243995	9.209098	4.577972	8.220778	4.238036	6.716272	4.48769	5.874588	5.445842	5.009733	4.636088	7.275266	4.916401	4.634359	5.604454	6.223874	5.663503	5.771553	4.505626	5.505964
100134368_at	LOC100134368	3.740039	3.993946	3.712607	3.76984	3.986426	3.936074	3.525818	3.886514	3.822239	4.133611	4.057083	3.79769	3.962987	3.787795	3.861873	4.275598	3.878322	3.996143	3.855751	3.85104	3.727418	3.999165	3.835293	3.959121	4.10529	3.732694	3.777473	3.676062	3.825613	4.052021	4.003158	4.059586	3.751198	3.682239	3.803055	3.752666	3.62419	3.577476	3.97101	3.972478	4.219206	3.727244	3.818359	3.750353	3.861499	3.8255	4.447005	4.134972
100134713_at	LOC100134713	5.232858	4.929657	5.337411	5.202057	5.014268	5.132962	4.892648	5.01867	5.262616	4.763358	5.524164	5.51326	5.086018	4.909622	4.842157	4.82636	4.913517	5.599452	5.19356	4.640526	5.027053	5.391261	5.107525	5.416467	5.165018	5.011296	4.804108	5.47715	4.933762	5.541406	4.850112	5.741265	4.856725	5.451766	5.313177	5.153211	4.332223	5.228264	4.988098	6.013132	5.234654	4.564261	5.01567	4.960644	4.775661	5.42447	5.615007	5.161963
100137047_at	JMJD7	6.377393	6.369503	6.35914	6.366304	6.095055	6.374213	6.437763	6.996805	5.85572	7.228906	6.295218	6.073379	8.076869	6.161508	5.6991	6.278276	6.634827	6.742024	6.813145	5.745514	6.510452	5.659445	6.321172	5.687446	6.00117	7.993509	6.520877	6.524062	6.485394	6.455643	6.167645	6.301893	5.887155	6.650629	6.30742	7.454319	6.740125	6.297016	6.289912	5.189227	6.81223	6.668832	6.260588	5.89891	6.904263	6.885879	6.3258	5.623685
10013_at	HDAC6	6.543756	6.589282	6.834997	6.755635	7.721511	7.510777	8.004127	7.170045	7.5078	6.767601	7.541037	6.88076	6.321735	6.414403	7.255054	6.883477	7.783284	6.895378	7.491738	7.300521	7.643751	6.989555	7.609904	7.213938	6.630236	6.919601	7.031797	6.455875	6.850089	7.175111	7.018601	6.674918	6.972182	6.817519	6.99632	6.855141	7.188546	6.945283	6.704402	7.388679	6.945424	6.274436	6.975619	6.647483	6.529272	7.28745	7.297362	6.753759
100141515_at	C17orf99	3.715837	3.977837	3.897273	3.641437	5.034297	3.907799	3.761927	3.531459	3.763148	3.88741	3.601707	3.782716	4.33017	3.702149	3.808748	3.960514	3.87266	4.049477	3.94343	3.572558	4.041428	3.892284	4.219068	3.846537	4.062979	3.82251	3.77332	3.793791	4.269118	3.799281	4.002338	3.865529	3.952069	3.780458	4.02215	3.88921	3.874883	3.956512	3.806297	4.316448	4.024588	3.839273	3.811482	3.415551	3.646994	3.624504	3.898263	3.80936
100144596_at	LINC00029	4.361096	4.618353	4.369601	4.187716	4.282606	4.442925	4.137378	4.333035	4.172603	4.306533	4.165565	4.131414	4.143608	4.291783	4.148896	4.101449	4.628644	4.032326	4.636915	4.117733	4.542447	4.618854	4.177595	4.33886	4.455902	4.53664	4.462894	4.264378	4.155076	4.580537	4.266168	4.5775	4.426316	4.278799	4.520545	4.61562	4.276127	4.422025	4.655729	4.593693	4.71903	4.344799	4.342568	4.217692	4.456939	4.228349	4.32926	4.224403
100144597_at	LOC100144597	4.104639	3.999105	4.184567	4.135161	4.072959	4.412325	3.901186	4.051261	4.16319	4.172987	4.028661	4.030886	4.119685	4.091775	4.100621	3.972456	3.984564	3.845602	4.089464	3.9954	4.084315	4.196818	4.158698	4.124169	3.992127	4.139156	4.233555	4.095138	3.915926	3.825739	4.058676	4.3344	4.055838	4.148916	4.257813	3.911937	4.014378	3.897014	3.846488	4.003532	4.105847	3.97496	4.244265	3.872601	3.901127	4.231762	4.160937	4.195004
100144602_at	LOC100144602	4.148197	4.377458	3.989305	3.994978	4.240448	3.82436	3.854164	3.890568	4.032736	4.196946	4.179752	4.773099	4.124886	4.150803	4.367978	3.89231	3.955342	3.941321	4.136194	4.327663	4.78241	4.102439	3.907567	4.425376	4.881761	4.125186	4.133251	4.302125	4.159432	5.651203	4.192369	4.165093	4.142341	4.23885	4.482468	4.191612	3.802974	4.685512	3.954885	3.999226	4.396509	4.109886	5.871834	4.354099	4.044192	4.493825	4.394769	4.356277
100144603_at	LOC100144603	7.863513	6.051081	6.332781	7.357776	7.037047	6.934416	7.317827	8.207873	7.251247	5.877614	7.412795	8.29722	5.790148	7.443925	6.828538	7.562157	6.244615	7.144247	7.466622	7.723888	6.73392	7.7488	7.51501	6.494656	6.611899	8.195676	7.253952	7.44277	6.341616	7.439711	7.360123	9.147535	6.875699	6.970261	7.441486	5.966633	6.447493	7.23235	6.817433	6.84401	7.974882	6.829996	8.028636	6.511143	6.821367	6.988072	7.433527	8.561741
100144604_at	LOC100144604	5.269599	5.411194	5.61513	5.522958	5.3796	5.181449	5.594189	5.158193	5.436615	5.215063	5.252335	5.19181	5.778124	5.635864	5.217402	5.309411	5.5583	5.367312	5.4142	5.380367	5.328247	5.562489	5.666175	5.650011	5.184144	5.820025	5.357512	5.586784	5.338215	5.172886	5.156497	5.675702	5.472642	5.183386	5.24176	5.712119	5.072659	5.579285	5.614273	5.21328	5.47294	5.426398	5.345646	5.26164	5.451854	5.526876	5.47599	5.325913
100144748_at	KLLN	4.173425	4.391866	3.997928	4.412773	4.78913	4.541454	4.245264	4.16495	4.739439	4.313057	4.402679	4.876216	4.48844	4.266425	4.661728	4.883866	4.504741	4.427787	4.797367	4.417135	4.476506	4.753679	4.332191	4.406151	4.284483	4.442002	4.467631	4.886797	4.675751	4.74564	4.356256	4.715706	4.459771	4.446195	4.47998	4.539922	4.52297	4.757714	4.471652	4.513242	4.517217	4.487685	4.357337	4.175175	4.469363	4.729612	4.520673	4.563689
100147773_at	LOC100147773	5.405943	5.37143	4.211132	4.321235	4.217645	6.063857	6.004853	5.428288	5.244344	4.704507	6.047244	4.324776	4.483765	4.201703	4.753159	5.88497	5.325038	5.147261	5.397592	4.66555	5.653536	4.767034	5.333966	4.155346	4.988859	5.392277	4.863141	4.780828	6.059452	5.120988	5.875898	4.884542	4.713318	4.753623	4.972939	5.090607	4.552923	4.131698	4.648866	5.584644	5.292684	4.60548	4.441914	4.900324	5.190892	4.796901	5.651598	4.614765
10014_at	HDAC5	5.446218	4.791802	5.157852	5.052176	5.63822	5.265424	5.949856	5.327682	5.013878	5.740991	5.822691	5.78966	5.75788	5.674466	5.491641	5.111535	5.280074	5.460201	5.238417	5.879922	5.854627	5.755121	6.098998	5.424686	5.991831	5.841936	5.531663	5.128769	5.660788	6.105443	5.571633	5.516106	5.676959	5.62116	5.022153	5.666439	5.259033	5.680442	5.664659	5.115537	5.646583	5.162218	5.379112	5.340952	6.307984	5.569331	6.16544	5.918909
10015_at	PDCD6IP	9.370422	9.503286	9.826715	8.937153	9.551363	9.616219	9.940659	9.101512	10.11795	10.36443	9.880605	10.09624	10.26972	9.530177	9.915151	9.097481	10.42726	10.05163	9.931891	10.60717	9.428574	9.842197	9.075336	8.997264	10.44448	10.04915	8.715139	9.979988	10.30742	8.966684	9.786456	9.983645	9.202047	9.717281	10.40908	9.163325	10.09523	9.279955	10.56117	10.49131	9.122542	9.573706	9.63749	9.476734	9.325984	10.41806	10.1671	9.96141
100169752_at	LOC100169752	3.763143	3.844029	3.892352	3.75335	3.79982	3.978992	3.518395	3.922635	3.591706	3.715996	3.501237	3.676315	3.612634	3.559061	3.84292	3.931589	3.550787	3.659164	3.484314	3.498043	3.601553	3.573581	3.574111	3.742796	3.893715	3.949496	3.780495	3.772606	3.831798	3.753578	3.899739	3.765248	4.20775	3.715837	3.79052	3.941597	3.714001	3.615556	3.800564	3.795711	3.967403	3.672309	3.544946	3.7228	3.623109	3.658635	3.752373	3.81604
100169890_at	PEG3-AS1	7.854974	3.697659	3.75891	3.636877	10.80069	3.891197	3.594269	3.48137	3.814077	4.071659	4.740645	3.565749	5.612903	3.415979	4.39676	3.76534	3.914209	4.049715	3.668516	3.519181	3.716849	3.786106	3.635758	3.832737	4.015782	3.650741	3.425301	4.142679	3.765884	3.505722	3.812589	3.649098	7.833301	6.984886	3.959535	3.798784	3.722232	6.444134	3.667868	3.663215	3.903305	3.69983	3.633957	6.652132	8.3635	3.808277	4.163762	3.792137
100169989_at	DBIL5P2	4.099394	4.257687	3.99448	4.307821	4.363952	4.906805	4.422793	4.613777	4.649188	4.60097	4.773697	4.695694	4.023834	4.739877	4.481593	4.705682	4.319978	4.316239	4.360317	4.669527	4.419439	4.654436	4.688147	4.694018	4.168911	4.336073	4.260581	4.238455	4.404785	4.490392	4.443643	4.033835	4.582603	4.278799	4.472929	4.583964	4.200285	4.311849	4.37536	4.440491	4.425035	4.061275	4.216297	4.331696	4.705978	4.490408	4.552837	4.369125
10016_at	PDCD6	11.2344	10.67828	11.61712	11.83226	10.76663	10.61826	10.85411	12.63219	11.05635	11.53904	10.14443	11.37088	10.59808	9.658136	11.22045	11.48793	11.50026	12.11644	10.81473	11.25671	11.36309	10.00014	11.72099	10.15842	10.99343	10.68875	11.4246	11.38296	12.14197	11.85793	11.37503	11.93504	11.13561	10.64282	11.46774	11.53255	11.15657	11.12492	11.9746	11.60382	11.10845	10.68691	10.6205	10.50044	10.92028	11.55068	10.74062	11.27521
100170229_at	SRRM5	3.854847	3.916079	3.88742	3.740297	3.994955	3.793395	4.072382	4.336575	4.06906	4.043563	4.123471	4.035678	3.859591	4.144451	3.943398	3.892504	4.276774	3.825068	3.907601	4.050859	3.950108	3.972483	4.048968	4.164336	3.7315	4.531326	3.753646	4.021493	4.167272	3.910702	3.818903	4.424428	4.081122	3.830546	3.789984	4.051585	3.896743	3.794602	3.963426	3.952123	3.780233	3.777958	4.36438	3.834563	4.083137	3.768018	4.369626	3.780568
100170765_at	C19orf69	4.381914	3.7435	4.212489	4.150919	5.020207	4.138543	4.138102	4.261773	4.041015	3.769522	4.043737	4.027742	4.1401	4.116021	4.19126	4.535479	3.996171	4.181245	4.023027	4.184857	3.844017	4.126063	4.140277	4.393337	4.057982	4.066551	3.957106	4.176677	4.136492	3.863149	4.176664	4.472124	4.061117	3.708797	3.973508	4.265098	4.156874	4.383321	4.013998	4.180099	4.134984	4.327175	4.253809	3.90444	4.160818	4.025082	4.701689	4.030587
100170841_at	C17orf96	6.230933	5.930004	5.413611	6.462648	9.059394	7.007554	8.202342	6.211357	7.957939	6.939998	7.346597	5.826844	5.907446	7.078343	5.625122	6.218096	6.944244	6.419501	7.516853	8.276936	5.047425	7.113701	6.736295	8.559249	5.878141	6.33941	5.865177	5.930976	7.037562	7.29095	7.081606	8.617915	6.152832	7.622097	5.233385	7.51333	6.500032	6.023825	6.178439	6.632017	5.855302	6.422772	7.827674	7.216297	8.202418	5.52683	8.162468	6.538584
10017_at	BCL2L10	4.179897	4.39249	4.472242	4.472581	4.414684	4.442023	4.44017	4.409491	4.213784	4.604222	4.468369	4.299459	4.519118	4.356187	4.36595	4.455916	4.430488	4.782523	4.576322	4.275861	4.319049	4.302147	4.401409	4.562181	4.312074	4.153479	4.009958	4.380797	4.568655	4.493182	4.388449	4.425698	4.490662	4.420749	4.661147	4.358057	4.435411	4.400671	4.876903	4.314491	4.430882	4.392603	4.304345	4.143508	4.564122	4.618626	4.776893	4.343211
100188893_at	TOMM6	12.86172	12.64302	12.43504	13.29815	12.93322	13.35149	12.63102	13.15996	12.78886	12.96348	12.66351	13.11624	12.46688	12.76447	12.79055	12.22596	13.24398	11.92521	12.35918	12.9548	12.68799	12.76412	12.14441	12.82351	11.84022	12.96105	12.4656	12.75703	12.39434	12.78732	12.86972	13.54208	12.29874	12.92308	12.32105	13.14437	12.54879	12.53856	12.11791	12.85895	12.28463	12.39585	12.86201	12.96636	12.96767	13.19804	13.56068	12.42255
100188953_at	LINC00092	3.674912	4.246153	4.253528	3.990148	3.991463	4.166991	3.957839	4.022942	4.355736	4.064229	3.742462	4.279946	4.361018	3.99195	3.873949	4.095354	3.992332	4.416364	4.53056	4.333769	4.46186	4.275341	4.135934	4.268311	4.385376	4.038568	4.281445	3.954812	3.851929	4.103836	4.156896	4.405183	4.043488	3.932932	4.545292	4.231103	4.03775	4.190348	4.228691	4.233134	4.212856	3.946539	3.954679	4.064071	4.018214	4.39882	4.217604	4.197915
100189589_at	LOC100189589	3.237997	3.567753	3.517853	3.465312	3.208411	3.376054	3.409798	3.36364	3.476588	3.704965	3.648474	3.559376	3.415889	3.607576	3.217525	3.370874	3.304788	3.532976	3.350058	3.378675	3.509666	3.675321	3.301406	3.571867	3.482649	3.353218	3.354958	3.445183	3.189551	3.754588	3.675695	3.42568	3.446608	3.667773	3.568377	3.427594	3.572664	3.399623	3.330076	3.438551	3.251842	3.499375	3.689722	3.195286	3.571173	3.335467	3.877365	3.66758
10018_at	BCL2L11	6.616248	6.770335	6.711651	6.761444	7.086744	7.277764	6.818554	8.268185	6.470808	6.539447	6.304468	6.198944	6.431511	6.146529	5.907123	7.671171	7.278978	6.310645	6.927579	5.889756	6.259693	6.988668	7.090196	8.253631	5.819342	6.99478	5.809057	6.256367	7.040966	7.368618	7.401548	7.192426	6.438951	6.282218	5.928732	6.757596	6.10924	6.824249	7.252351	7.01401	6.975168	6.697795	6.779633	7.128212	7.045908	5.999554	8.733254	6.830168
100190938_at	LOC100190938	3.413497	3.560323	3.66766	3.294589	3.792008	3.442003	3.890341	3.418283	3.553998	3.610117	3.606858	3.415242	3.513098	3.52353	3.595786	3.716245	3.765077	3.756589	3.480567	3.612821	3.949899	3.711517	3.805486	3.64783	3.54477	3.515807	3.390051	3.806368	3.860107	3.506161	3.497166	3.625592	3.46675	3.657252	3.6656	3.751487	3.554533	3.423451	3.925623	3.578639	3.736511	3.508499	3.535289	3.630989	3.737243	3.436346	3.732796	3.469677
100190939_at	TPT1-AS1	5.210859	5.683832	5.952059	5.431705	6.430014	5.730551	5.362303	5.839659	5.251213	5.879135	5.696348	5.817633	4.919214	5.123976	5.948958	5.858375	5.407345	5.92089	5.647378	5.152224	5.368095	5.467712	5.269276	5.531017	5.806053	5.577924	6.70283	6.012401	5.318394	5.918192	5.654339	5.615528	6.620485	6.995181	5.992272	5.194297	5.821954	5.395344	5.682127	5.417768	5.959465	5.956368	5.803015	6.679429	5.316086	7.044329	5.554812	6.17095
100192378_at	LOC100192378	3.859096	3.603041	4.211601	3.519026	3.562448	3.546437	3.639465	3.512569	3.653046	3.81449	4.021029	4.013344	3.871107	3.791973	3.508496	3.592834	3.652418	3.467344	3.460495	5.248533	5.791566	3.638453	3.665374	4.76639	3.814577	3.73633	3.772106	3.47633	3.726516	3.782239	3.617582	3.578904	3.635284	5.556947	3.674576	3.56825	4.18351	3.628074	3.64017	3.617886	3.702957	3.673948	3.639645	3.735735	4.301698	3.621268	4.739454	3.684006
100192379_at	PP12613	3.700821	4.182396	4.008888	3.897478	3.946129	3.922862	3.646412	3.531579	3.798137	4.228445	3.941056	3.913064	3.95656	3.940583	3.803081	3.794857	3.992982	3.999145	3.995442	3.832013	3.871365	4.103917	3.79735	3.916883	4.156802	3.567894	3.709261	3.933104	3.852123	3.914031	3.974102	3.755381	3.885668	3.858705	4.027062	4.116696	3.92308	3.752263	3.764163	3.899622	3.753557	3.70014	3.866512	3.865051	3.612454	4.092818	4.121876	3.613448
100192386_at	FLJ16779	3.790026	3.510244	3.864507	3.701673	3.75553	4.145302	3.530435	3.81651	3.737204	3.749505	3.952835	4.16833	4.047278	3.629732	3.599871	4.095203	3.644169	3.738745	4.118422	3.857007	3.776502	3.798197	3.56342	3.670097	3.706443	3.656211	3.662846	3.889558	3.702994	3.7999	3.821009	4.280886	3.700945	3.664408	3.722433	3.648788	3.704892	3.720123	3.654578	3.804257	3.91327	4.712748	3.703627	3.700043	3.749528	5.377796	4.169894	4.205833
10019_at	SH2B3	10.17207	9.660738	9.977799	6.997579	8.183194	8.297007	6.482731	7.670705	8.404724	8.21345	7.951348	12.38755	6.6296	6.905516	11.69691	6.747158	5.49997	9.573289	8.518231	9.138947	7.97035	8.121331	8.035092	7.493307	10.31199	6.347148	10.03133	10.15149	6.379067	8.557793	8.548474	5.498043	10.92393	8.761434	8.483046	7.192008	8.386606	10.05922	9.001859	6.729393	7.850237	10.04386	8.058964	8.471164	8.097041	11.89372	8.368868	8.834981
1001_at	CDH3	6.274476	5.551622	5.826598	9.534675	5.724977	5.655134	5.67752	6.288519	5.650616	9.023381	5.532685	5.888709	6.254997	5.432514	5.421899	9.713621	9.206576	6.689941	9.458064	6.017659	5.780499	5.584191	5.555429	6.817909	5.844786	8.773375	5.408933	6.15916	10.46578	8.162656	10.06352	9.6454	5.297811	5.724325	6.624135	9.569775	5.687729	5.284097	6.421323	5.360141	12.24908	6.066287	5.852274	5.268581	9.333568	5.888934	5.898438	5.494844
10020_at	GNE	9.603367	7.840521	8.76281	9.90963	9.273351	9.076012	9.776247	9.04429	9.951815	9.044327	9.01263	10.31594	8.268981	9.772794	9.656327	10.62474	6.418989	9.774517	7.905122	9.924072	9.578155	8.628015	5.740509	6.801778	8.952528	7.760179	9.865182	9.172132	8.753923	8.581592	8.901151	4.647688	10.70117	9.27223	8.888234	8.874787	10.12049	8.103535	12.97082	7.999671	8.061949	7.16994	8.655592	9.159775	9.420043	8.987202	8.709647	8.631668
100216545_at	LOC100216545	5.369291	4.913862	5.042825	4.704718	5.427068	5.490635	5.252381	4.458571	5.401028	4.855086	5.183165	4.946058	4.777021	4.570973	4.947086	5.084444	5.12214	4.816566	5.293871	4.986473	4.515972	4.853337	5.263374	5.075473	5.078071	5.211864	4.890867	4.931245	5.329865	4.987432	5.2278	5.937363	5.654705	4.643896	5.075514	4.859766	4.591701	4.966834	4.695152	5.710908	5.511985	4.939739	5.171984	4.72201	4.894011	5.118824	4.914058	4.974699
100216546_at	LOC100216546	4.285174	4.268698	4.32857	4.112644	3.926061	5.222034	5.454322	4.832187	4.770812	4.046295	4.718772	4.494586	4.480112	4.584723	4.325249	4.927136	4.468987	4.62918	4.144751	3.961261	4.176207	3.936026	4.427378	3.894581	4.045691	4.053531	4.296331	4.359524	4.881142	4.435032	5.261382	5.59611	4.060397	4.101738	4.925988	4.629155	3.996119	4.526825	4.345712	5.331098	5.360781	4.507439	4.268872	4.070694	4.424943	3.893356	4.024692	4.344554
10021_at	HCN4	4.238586	4.205909	4.157516	4.241637	4.438188	4.299103	4.701163	5.090575	4.228022	4.183003	4.111341	4.188579	4.272384	4.187613	4.328653	4.121175	4.131199	4.185431	4.226887	4.468015	4.249628	4.253332	4.483665	4.321571	4.26592	4.022356	4.194619	4.154541	4.06	4.550173	4.202297	4.297663	4.226334	4.193757	4.263413	4.189707	4.197802	4.133313	4.2304	4.314838	4.200044	4.209162	4.014982	3.851715	4.36947	4.233297	4.250478	4.278361
10022_at	INSL5	3.917977	4.029209	3.854739	3.891415	3.765235	4.100575	3.625636	3.778691	4.023197	3.898939	3.978168	3.976593	3.843161	3.707303	3.812269	4.227865	3.776615	4.092802	4.219492	4.115045	4.010861	4.112518	4.001355	4.204422	3.808355	3.864839	3.74782	4.216304	3.881472	3.674845	4.167037	3.930977	3.878431	3.843716	4.025791	4.024281	4.011073	3.90785	4.052135	4.216466	4.013974	3.631689	4.279667	3.691214	4.16578	4.035929	4.326161	3.924716
10023_at	FRAT1	5.682145	3.655398	4.231372	4.773646	6.917158	6.434014	4.942546	6.751453	4.640099	4.865706	5.888877	4.928747	5.865137	4.753884	4.817951	5.026576	6.506606	5.934732	5.147639	5.313113	3.859261	4.497826	6.221833	4.065426	4.889209	6.918298	4.31074	4.565503	5.702914	4.822764	4.550658	8.002012	5.095094	5.167421	5.313595	5.819497	5.180253	4.10072	5.627779	5.280763	4.835181	4.221132	4.12177	5.005302	5.89242	4.668615	6.899097	5.655497
10024_at	TROAP	9.108242	7.950153	8.950599	9.12731	8.017685	9.537639	8.474688	9.626287	8.971791	8.283401	8.821124	7.805972	9.032631	9.189026	8.962797	8.634333	8.962173	8.052427	9.048635	8.364277	9.154028	8.589739	8.599211	9.446303	6.750353	7.74057	8.026157	8.064167	8.571265	9.597806	9.110622	9.090834	8.556445	8.83406	8.559178	9.295038	8.235091	8.710172	7.191023	8.922624	8.695782	8.867895	9.099681	8.560029	9.62055	8.44838	9.413981	7.98234
10025_at	MED16	7.023739	7.3113	7.161588	6.004477	6.743222	7.125834	7.293044	7.438346	7.063775	6.772829	6.498359	6.514317	6.896593	7.474989	6.252866	6.516694	6.893722	6.35085	6.987698	6.953322	6.422958	7.211321	7.020794	7.568983	6.828927	7.25981	6.899191	6.244404	6.918834	7.156965	7.5078	6.978585	5.802677	7.578039	6.899887	6.306375	6.864693	5.841084	7.054469	6.357523	6.981366	6.446625	6.450968	7.003205	6.850066	6.071443	7.156162	6.826433
100268168_at	LOC100268168	3.633866	3.650512	3.629339	3.768401	3.89983	3.979598	3.73692	3.71997	3.783338	3.917009	3.874015	3.695843	3.792557	3.743919	3.789122	3.839229	4.283173	3.826745	3.942762	3.527775	3.702761	4.047651	3.579475	3.802937	4.070432	3.541987	3.571704	3.874337	3.822099	3.913457	4.419667	3.789484	3.727134	3.40559	4.15321	3.717292	4.082602	3.886282	3.696895	3.728136	4.130968	4.144292	4.515823	3.574931	3.962352	3.720306	3.753717	3.873787
10026_at	PIGK	9.13661	9.330281	8.756843	9.342038	8.061891	8.269898	8.216633	8.410056	8.593419	8.433247	7.899031	9.032131	9.206818	7.35424	9.182929	8.185694	8.308965	9.019632	8.327078	7.649164	9.724091	8.60721	8.032787	7.719362	9.51833	9.694251	9.256434	8.937514	8.827237	7.820785	8.038909	9.122701	9.176414	9.182806	8.960932	7.74265	8.908279	9.089979	7.24157	8.304265	8.261304	9.03263	8.499478	9.466819	8.758187	8.741333	8.86755	9.081071
100270679_at	LOC100270679	3.83933	3.426755	3.718674	3.481534	3.581326	3.788061	3.604851	3.79815	3.684432	3.59018	3.838573	3.582503	3.564233	3.612097	3.624223	3.590344	3.517104	3.665546	3.907601	3.620876	3.679977	4.044391	3.767814	3.688767	3.285462	3.61897	3.709777	4.189814	3.942251	3.872295	3.520922	3.777429	3.742571	3.39789	3.543753	3.613344	3.631589	3.681504	3.596766	3.537719	3.609176	3.755023	3.570898	3.667162	3.731871	3.635922	3.941719	3.738713
100270804_at	LOC100270804	4.840904	5.694427	4.801067	4.338368	5.573598	6.069271	6.292479	5.985894	5.415175	5.064908	5.000295	4.631908	4.568216	4.841693	4.948941	6.25712	4.538578	5.780633	6.095537	4.83881	5.308278	5.027666	5.209278	5.078719	4.88644	5.282192	5.080375	4.925034	6.191923	5.545342	5.811015	5.55753	5.43806	4.647789	4.719429	4.879563	4.322379	5.721782	5.299434	6.697475	5.430837	5.23495	4.231548	4.223922	5.814768	5.014957	5.489808	5.957595
100271722_at	LOC100271722	3.94507	3.976065	4.612926	4.77577	3.959509	3.916222	3.854583	4.009718	3.754379	4.505752	3.898866	3.929896	4.115137	3.942456	4.18151	3.770231	3.716352	4.523806	5.362933	3.767514	4.712272	4.624323	5.447396	4.463367	4.699037	4.52888	3.802317	3.938392	4.00667	3.775932	4.697485	5.732823	3.933684	3.953517	4.556052	4.343067	4.221261	3.751204	3.949521	5.122657	3.863174	3.820133	3.69317	3.718017	4.488161	4.001121	7.056934	5.12475
100271832_at	LOC100271832	3.797973	4.077853	4.343017	3.89866	3.964286	3.909883	3.77153	4.120622	3.953288	4.027098	3.806823	4.177939	4.00056	3.996878	4.035525	4.002943	3.980204	4.16279	3.864086	3.862766	3.753818	3.791712	3.949323	3.94046	3.70536	4.251156	4.235785	3.900164	4.066299	4.279899	4.183427	3.897349	4.169767	3.90401	3.900353	3.956784	3.843747	4.110681	3.981346	4.090988	3.843723	4.07052	3.906852	3.896955	3.897758	3.846844	4.31388	4.045063
100272147_at	MTCP1NB	9.914726	8.586376	10.04806	10.2495	8.784586	9.300194	10.26201	9.440429	9.689382	10.18005	10.04671	9.065016	6.400284	8.23851	9.287241	8.548582	10.17591	9.298476	9.074164	8.595623	9.221811	8.550222	9.999216	10.23095	9.099023	8.606566	9.37012	8.235354	9.194477	9.27284	9.268608	10.12097	10.92169	8.528126	10.63919	8.51878	9.071452	8.865143	8.380671	9.961628	9.504383	10.02822	9.880193	8.964635	7.819368	9.994644	9.633276	9.87054
100272217_at	LOC100272217	3.92978	3.872329	3.706937	3.687643	4.047155	3.840917	7.022844	4.320138	4.478874	4.169952	4.560608	3.787389	3.87098	3.636911	3.618912	4.482204	4.205224	3.867994	4.398229	3.515864	4.072398	3.655612	3.958314	3.562602	3.681304	4.374285	3.77778	4.098788	3.822361	4.472055	4.088774	4.123978	3.825051	3.988297	4.006407	3.710034	3.719179	3.822615	3.578535	4.067095	4.043111	3.916535	4.179686	3.69944	3.774753	3.913763	3.90486	4.101647
100272228_at	LOC100272228	4.061564	4.424543	4.504761	4.211707	4.342117	4.048977	4.241974	3.768564	4.532419	4.186534	4.288605	4.144502	3.855723	3.924075	3.899062	4.559893	4.188205	4.092752	4.033848	4.530513	3.894597	3.857104	3.64705	4.487507	4.164314	3.866627	4.208988	4.323742	4.599055	3.775107	5.17348	4.570217	4.14967	4.464444	3.901095	3.831205	4.326774	3.733744	5.385563	4.831705	5.361516	4.539924	4.222801	3.846453	4.096335	3.884054	3.876512	3.946365
100286844_at	LOC100286844	3.752271	4.021469	4.007795	3.906568	3.79603	4.287671	4.062031	4.114655	4.020864	4.252858	4.11159	4.147729	4.104754	4.092806	4.050613	4.194052	3.938319	4.055974	4.239978	4.317085	4.160195	4.117814	4.428129	3.81852	4.186679	4.048626	4.226146	3.867356	3.919791	4.579974	4.050473	4.318593	4.085185	4.305371	4.194247	4.354678	3.859819	4.049174	4.109166	4.129061	4.090394	4.066125	4.243565	3.988573	4.073607	4.476601	3.943996	4.061737
100286922_at	LOC100286922	4.045877	4.136328	3.855618	4.034164	3.734083	3.891641	3.754064	3.727459	4.000129	4.361565	3.828383	3.935641	4.528217	3.665102	3.594659	3.9612	4.001874	3.741079	3.744001	3.737732	3.809753	3.951878	4.327027	4.237845	4.01132	4.16411	4.004652	4.217271	3.781077	4.151788	3.702852	4.003202	3.411071	3.722248	3.550461	3.987635	3.747278	4.012541	3.554983	3.833473	3.828724	3.810051	3.728345	3.94005	3.7993	4.540363	4.06785	3.966234
100286925_at	LOC100286925	4.722124	5.195681	4.37339	4.698948	4.436251	4.258171	4.588582	5.128039	4.852336	4.729719	5.78277	4.409427	4.278069	5.065983	4.243963	4.440348	4.160857	4.65951	4.702016	4.191407	5.855738	4.476955	4.915469	4.165854	5.229287	4.304157	4.184257	4.206792	3.884873	5.44118	4.144571	4.053796	6.305965	4.501363	4.122518	4.130729	4.764145	4.367442	4.11097	3.807422	5.206638	5.552054	4.618618	4.215677	4.81323	4.316474	4.294444	5.156774
100286938_at	LOC100286938	4.834637	5.094116	4.869408	4.801916	4.732902	4.56966	4.769521	4.659598	4.870668	4.801635	4.944075	4.748989	4.540251	5.25718	4.735023	4.92743	4.653698	5.034263	4.93962	4.938783	4.848793	4.83627	4.865294	4.823039	4.907262	4.850738	4.930709	4.651134	4.918309	4.935314	4.866498	5.227567	4.574369	4.727356	4.586403	4.834151	4.758086	4.729097	4.943819	5.241774	4.936678	4.746356	4.680362	4.44596	4.733479	4.634908	5.077699	4.889266
100287015_at	LOC100287015	4.088559	4.237485	3.853291	3.795477	4.510209	4.812968	4.812754	4.762795	3.977065	3.548303	4.447929	3.981416	3.718968	3.807619	4.079642	3.740422	3.700085	4.053589	4.375908	4.641062	4.073357	4.134661	5.801501	5.022509	3.928186	4.513247	3.971018	3.985674	3.867748	4.02199	4.198228	3.933954	3.772075	4.122545	4.111047	4.024331	4.026107	4.00804	3.896594	4.294062	3.872094	3.97141	3.927684	4.093044	3.796447	4.045636	4.102697	4.284227
100287114_at	LINC00421	4.125071	3.981486	4.462181	4.419994	4.16898	4.099857	4.215671	3.875689	4.157633	4.138596	3.88108	4.23446	3.755333	4.334826	4.035472	4.380673	4.096378	3.768785	4.047732	4.132748	4.009441	4.159094	4.015338	4.817993	4.384396	4.327267	4.035161	4.180427	3.987983	4.196972	3.91159	4.043494	4.17118	3.937858	4.186419	4.160081	4.437775	4.192083	3.835948	4.440491	4.235778	4.227848	3.962256	4.08332	3.969502	3.798841	3.861432	4.324929
100287177_at	LOC100287177	5.405889	4.675221	4.464517	4.369215	4.593118	4.446677	4.029083	4.418038	5.312248	5.080245	4.574283	4.285416	4.560426	4.145039	5.656771	4.395257	4.484198	5.015455	4.627002	4.384379	4.305248	4.552378	4.28422	4.498026	4.507997	5.061619	4.489013	5.234945	4.980292	4.462051	5.178505	4.533449	5.191495	4.564375	4.590856	4.348567	4.428223	5.38492	4.339746	4.58863	4.659139	4.485776	5.460927	4.202632	4.474328	4.696188	7.588595	4.204601
100287216_at	LOC100287216	4.052981	3.6472	3.864507	3.558466	3.590773	3.534139	3.610338	3.454707	3.879319	3.793445	3.510604	3.578211	3.926591	3.607301	3.421328	3.405445	3.466715	3.710722	3.71142	3.738088	3.953223	3.711325	3.434776	3.73903	3.810319	3.680271	3.572596	3.610987	3.599589	3.755249	3.585387	3.897349	3.982363	4.626648	3.643216	3.574723	3.614342	3.597638	3.651131	3.606053	3.578643	4.376503	3.709157	3.818932	3.383168	3.586208	4.033945	3.584713
100287227_at	TIPARP-AS1	3.820767	4.028168	4.21766	3.983421	4.437509	4.421956	4.303144	4.024775	4.23751	4.071713	4.124704	4.08142	4.011327	4.274598	4.058739	4.153454	3.895602	4.001786	4.287025	3.983218	4.03314	3.970149	4.25664	4.280077	4.182079	3.910794	3.859803	4.171794	4.385406	4.120156	4.579217	4.337049	4.339945	4.085077	4.456594	4.24338	3.948786	4.170782	4.201462	4.563074	4.396974	4.205257	4.157694	3.925484	4.150609	3.988431	4.044065	4.396662
100287366_at	OSTM1-AS1	3.708087	3.464559	4.060091	3.570502	3.60162	3.657352	3.464586	3.537834	3.652481	3.795659	5.110768	3.470961	3.681923	3.493415	3.806305	3.572271	3.757425	3.615968	3.731984	3.572887	3.667909	3.376739	3.576442	3.534278	3.666214	3.478553	3.650362	3.541499	3.702593	3.79927	3.431573	3.623128	3.892046	3.55072	3.449503	3.780348	3.652931	3.460962	3.780307	3.443091	3.602092	3.548734	3.539445	3.4032	3.593346	3.75345	3.660381	3.561042
100287437_at	LOC100287437	4.778369	4.786628	4.889142	4.965255	4.943328	4.590936	4.76276	4.859435	4.766628	4.846108	5.013059	4.876502	4.746324	4.607189	4.999722	4.71594	4.78777	4.627928	4.715512	4.402018	4.478611	4.665445	6.34403	4.855055	4.412502	4.584639	4.623706	4.723733	5.015959	4.831411	4.661929	4.996816	4.428184	4.774289	5.006261	4.633887	4.628336	4.553062	4.59663	5.080833	5.02153	4.624651	4.873934	4.39222	4.671809	5.440715	5.222324	4.426476
100287482_at	LOC100287482	5.499511	4.929918	5.350194	8.203048	4.501421	6.317493	8.192647	8.66432	8.616394	5.770898	7.690044	6.159925	7.554382	8.733772	5.334837	6.127203	6.585641	5.273463	7.56807	5.663782	4.596876	6.198233	9.303278	6.358228	4.872121	6.585343	4.990369	5.425124	5.267773	8.887427	7.507327	8.035766	5.84024	5.144228	9.400773	6.101364	4.561101	5.348339	6.177433	9.086979	4.624226	4.74849	7.324042	4.987184	5.862424	5.903923	8.186082	6.131806
100287558_at	LOC100287558	4.06233	4.317847	4.445667	4.030304	4.13642	4.135289	4.763338	5.26533	4.163297	4.412492	5.531268	4.253135	4.04318	4.191183	4.429487	4.021659	4.193431	4.326369	4.14445	4.346547	4.179302	4.337776	4.249215	4.541721	4.221396	4.076005	5.1348	4.205097	4.285509	4.146416	4.276888	4.30771	4.66878	5.168772	4.239394	4.547128	5.220197	4.240908	4.228495	4.29542	4.222102	6.173007	6.52845	4.609748	4.71984	5.320992	4.460011	4.339558
100287569_at	LINC00173	4.511343	4.227803	4.198898	4.657819	4.175451	4.813758	4.389402	4.335394	5.35472	4.5758	6.168418	4.585437	4.519371	4.244891	4.692362	4.422901	4.822312	4.211634	4.67959	5.986769	5.270658	5.63013	4.269309	5.121652	4.107896	4.947927	4.937386	4.583178	4.32563	4.374378	5.274773	4.557939	4.877435	4.30544	4.23969	4.392885	6.628731	4.819025	4.762726	5.864412	4.452863	4.375333	5.163051	4.170388	4.605665	4.809856	5.524308	4.155159
100287576_at	LOC100287576	4.431847	4.8256	4.919303	5.018113	5.049592	5.356244	4.839137	4.655695	4.980466	4.806614	4.938901	4.145954	4.511204	4.944371	4.899323	4.70809	4.665229	4.932758	5.436651	4.688472	4.478101	5.205649	4.796637	4.541541	4.642799	4.565452	4.543395	4.795442	4.522473	6.097538	4.674822	4.933304	4.607176	4.616674	4.662097	4.769759	4.853654	4.648931	4.518059	4.642863	4.922011	4.537728	4.801446	4.661284	4.531501	4.769474	5.105859	4.432186
100287598_at	LOC100287598	3.893641	4.107937	3.786178	3.886712	3.889032	6.626705	4.041667	4.14231	3.773104	4.084203	4.197051	4.120366	3.949461	4.068572	4.06991	4.151897	3.803339	3.850404	4.229708	4.308193	3.82674	4.08968	4.107853	4.37132	3.985193	4.27153	3.758649	3.860719	4.204135	4.083961	3.774456	4.022666	3.928033	3.811332	3.985675	3.866444	3.94991	3.937274	4.068445	3.995574	3.857087	3.918534	3.954878	3.853912	3.708524	3.830283	5.235976	4.051357
100287616_at	LOC100287616	6.247254	3.197095	6.724152	5.527596	3.450406	5.654512	7.996487	5.889269	3.268203	4.707599	3.31673	3.480511	7.341145	6.306845	3.720156	6.087268	4.291946	3.591312	6.726884	3.369705	7.643489	3.710986	4.352372	4.377768	7.554435	7.376362	3.368401	3.571088	3.549316	5.990549	7.421283	5.685649	3.274975	5.229058	6.123743	3.846097	3.411674	3.297977	3.655375	6.527696	5.321319	8.491356	5.061505	4.508716	4.622292	3.950738	3.463021	7.163092
100287628_at	LOC100287628	4.94868	7.64601	4.784746	8.718549	11.49792	10.90819	9.078875	4.99333	7.458107	7.404301	9.729215	8.191637	5.917421	8.488039	8.943094	10.39509	8.919025	7.515003	7.33439	9.632904	4.573044	9.132332	6.193687	9.253589	5.693555	5.219748	5.121661	8.876426	9.040764	5.658668	9.172955	10.01464	9.497853	9.856676	9.22921	6.981898	8.333845	9.612253	5.410592	9.252564	8.05993	6.68092	9.064766	10.35423	8.510285	8.777804	10.93064	5.416071
100287765_at	LOC100287765	4.28046	4.254499	4.084308	5.267411	3.845826	4.2646	4.822139	4.46836	4.161108	4.383781	3.906537	4.153029	4.044597	5.265731	4.336821	4.647625	3.976898	3.874072	4.070545	4.152939	4.051986	3.849158	3.925384	4.659077	3.873682	4.09241	4.184948	4.105251	4.702688	4.830035	4.917497	4.755944	3.974227	3.776635	4.041573	4.622275	4.615276	4.60993	4.246163	3.796264	4.200986	3.998105	5.489435	3.904453	4.909007	4.010274	5.200976	3.941244
100287813_at	LOC100287813	4.043229	4.278284	4.259568	4.174778	4.976859	4.106172	3.916249	4.203145	3.387013	4.206954	4.340753	4.28033	4.908254	4.336605	4.16665	4.670847	3.996752	4.205909	4.867335	4.070926	4.494985	4.345933	5.048669	4.587595	3.665726	4.62237	4.311754	4.075679	4.26764	3.752672	4.198038	4.508046	3.920592	4.303709	4.476426	4.051776	4.383334	5.639431	4.473319	4.602767	4.219687	4.086625	4.665328	4.110347	4.022327	4.534837	5.224108	4.215752
100287814_at	LOC100287814	4.175931	4.054834	4.278138	4.368558	4.222439	4.261636	4.048616	4.014211	4.259071	4.005497	3.941639	4.091091	4.155657	4.090962	4.406409	4.375406	4.155444	4.319489	4.382974	4.405168	3.951799	3.975009	4.319347	4.17488	3.978137	4.148907	4.272139	3.952802	4.129211	4.063012	4.294912	4.133401	4.354399	4.067312	3.92504	4.468411	4.165531	4.2065	4.381383	4.427938	4.243473	4.070838	3.998669	4.034216	4.607799	3.888218	5.311839	4.18399
100287896_at	LOC100287896	5.893268	5.28508	5.520861	5.82202	5.218644	5.713801	5.899604	6.022101	5.088303	7.027792	6.465277	5.494965	6.329203	4.855346	5.680994	6.595099	5.636043	6.278237	5.969866	5.444539	5.77614	4.374613	5.739016	6.208365	5.970158	5.949187	6.407482	5.832642	6.936362	5.339789	6.050668	6.281651	6.554962	5.387199	6.380664	7.381305	6.29565	6.489635	6.455802	6.487551	6.301291	5.341103	6.656771	4.938627	4.877404	5.594007	5.480724	6.684366
100287902_at	LGALS8-AS1	4.936624	4.235912	4.277726	4.353658	6.566445	4.412672	3.775613	5.161661	4.181268	4.093278	4.175322	4.536308	5.901469	4.063462	4.363254	4.982006	4.777895	4.539169	4.413636	3.938078	4.243439	5.179245	4.424503	4.306632	4.258402	5.030372	4.199073	4.279357	4.508478	4.19001	4.69997	6.27952	4.740758	4.142239	4.166802	4.618605	4.316804	4.499179	4.582083	4.219687	4.597508	4.250493	4.763077	4.184049	4.495865	4.250743	4.257486	4.519706
100287932_at	TIMM23	10.88285	11.64559	11.4771	11.46164	11.32358	11.52258	10.31982	11.22952	11.32271	11.71963	11.12596	10.46654	10.83455	11.06983	11.07222	11.00436	11.18751	11.32284	10.60953	11.71821	10.65848	11.20758	10.3353	11.60305	10.67507	11.1406	9.913188	10.41592	10.63817	11.17698	10.7324	10.83502	9.607079	10.76948	10.93914	10.83465	11.60611	10.1904	10.73935	11.34176	10.10164	11.31131	10.8525	10.58454	11.32374	10.57322	10.43978	10.61759
100288079_at	LOC100288079	4.493324	4.626608	4.456869	4.367816	4.613788	4.460807	4.331854	4.404196	4.443873	4.731864	4.453869	4.476081	4.660233	4.500777	4.406469	4.531201	4.489653	4.624289	4.52016	4.646967	4.738383	4.674816	4.58427	4.655766	4.338206	4.63362	4.500773	4.638727	4.164159	4.61559	4.380292	4.517108	4.323289	4.617039	4.546739	4.606434	4.405877	4.62852	4.933515	4.680481	4.519189	4.704035	4.496911	4.523883	4.231947	4.859934	4.396574	4.39805
100288092_at		6.920512	6.773281	7.140012	4.208844	5.962086	4.464566	5.055983	9.118875	5.402881	5.517814	8.534908	6.092377	4.259428	4.491005	7.237332	7.822426	4.571906	7.020473	3.992806	4.192306	6.101786	4.591866	8.898349	5.179899	6.651498	4.059768	6.49642	6.949065	4.349909	6.420704	7.580807	5.0299	7.54614	6.173933	7.181592	8.847509	6.266379	6.484597	6.973152	6.533632	6.94964	7.028721	8.127274	6.409461	4.042504	5.81367	4.767495	6.569441
100288122_at	LOC100288122	4.592366	4.441994	4.129639	4.116772	4.423735	4.690015	4.590125	4.204678	4.451273	4.643918	4.368309	4.187721	4.501127	4.249867	4.334784	4.446628	4.370591	4.176105	4.633126	4.606268	4.354685	4.64662	4.359203	4.163761	4.383135	4.237295	4.04902	4.300101	4.397025	4.40147	4.312107	4.445497	4.171057	4.356966	4.345171	4.544683	4.378154	4.057977	4.055035	4.304354	4.436989	4.459713	4.466615	4.207681	4.212439	4.326095	4.4173	4.346444
100288123_at	LOC100288123	3.784212	3.929469	3.94762	3.56457	3.590773	3.943668	3.64981	3.851413	3.93213	3.848466	3.623305	3.689646	3.641691	3.422231	3.552388	3.772918	3.622025	3.718354	3.707821	3.680484	3.568446	3.904012	3.660279	3.780635	3.851718	3.620763	3.489205	3.664012	3.733418	3.997625	3.846034	3.779845	3.635435	3.966382	3.796546	3.460041	3.854387	3.880655	3.778599	3.775133	3.749135	3.680304	3.910932	3.805885	3.51525	3.723767	3.658634	3.821525
100288152_at	LOC100288152	5.068676	5.545543	4.889722	5.856945	4.905022	4.71198	7.108508	8.379394	8.386933	6.344272	6.624663	7.553418	5.971823	5.059734	5.343324	5.712365	5.910811	7.802749	7.112596	5.26462	6.74405	5.176573	5.806226	4.979656	6.076078	4.692928	5.192145	5.33461	4.680788	7.538492	5.153105	4.806946	6.795125	5.125263	5.648618	5.275509	6.004177	5.590963	7.22253	5.283351	6.286806	5.055901	5.835087	5.500635	5.233303	5.400441	5.48904	7.026282
100288198_at	LOC100288198	3.816364	4.091416	3.999491	3.697671	3.95604	3.993483	3.949068	4.067083	3.987322	3.677145	5.003693	3.997591	3.988946	3.906631	3.872665	4.197223	3.931465	4.083435	3.933565	3.98415	3.938657	3.850027	3.894116	3.899823	3.884066	4.034467	3.836644	3.984367	4.36059	3.882066	4.080397	4.358315	3.841047	3.870274	3.867971	3.928568	4.405598	3.925362	3.714917	4.026777	3.837615	4.340673	3.686474	3.83499	4.057214	3.780006	4.043612	3.938238
100288413_at	ERVMER34-1	4.051229	3.716166	3.954576	8.555928	4.115642	4.075327	5.189592	4.079183	3.589829	4.066799	4.07832	3.88082	6.240646	3.965838	5.3134	7.024623	7.559235	3.648579	4.803703	5.73561	4.189923	9.942865	4.054377	10.3066	3.896644	6.399278	4.082607	3.804571	9.010433	4.395982	5.766471	4.63221	4.496588	3.911608	5.264076	10.35888	8.507337	4.18516	4.554261	6.574217	4.089995	3.706662	4.07358	4.207759	5.257815	3.694971	3.892911	3.936849
100288432_at	LOC100288432	3.723844	3.829414	3.610907	3.729729	3.744851	3.939294	3.723131	3.888023	3.658352	3.902175	3.635726	3.507854	4.55672	3.654531	3.956009	3.929408	3.666348	3.546703	3.528055	3.785462	3.62575	3.770083	4.608742	3.810465	3.765957	5.448811	3.782027	3.784631	3.694765	3.868355	3.869978	3.97016	3.978252	3.735262	3.780471	3.739049	3.834061	3.877865	4.184557	3.968889	3.825844	3.839613	6.051844	3.840764	3.607973	3.789153	4.068268	3.730743
100288637_at	LOC100288637	7.236151	7.974738	8.001658	6.892398	7.484535	8.88861	7.434569	8.924075	8.145822	7.579607	8.462943	5.771956	6.689652	8.546022	7.776163	7.557025	8.25408	7.232438	8.004155	8.254332	8.305724	7.601074	5.826472	7.802069	5.172343	6.856586	7.096187	7.338748	8.20978	8.008105	8.673047	7.59402	7.12485	7.254491	9.033851	8.534954	8.119634	5.242566	6.609637	6.763648	7.666819	8.528171	7.929395	7.910112	7.307996	7.791136	8.883191	8.629031
100288679_at		3.711881	3.730796	3.822356	3.716966	3.687356	3.547878	3.364097	3.48551	3.789461	4.018789	3.775781	3.754292	3.853531	3.512114	3.330316	3.317063	3.2959	3.554867	3.74092	3.666488	3.820983	3.35444	3.462565	3.561887	3.784795	3.568704	3.644275	3.6045	3.608043	3.592702	3.421593	3.691598	3.489333	3.615978	3.657267	3.484971	3.815046	3.827697	3.602747	3.63318	3.694728	3.592887	3.603309	3.475724	3.496266	3.919156	3.781409	3.60248
100288730_at	PAN3-AS1	5.34877	5.480244	5.080632	4.522297	5.257155	5.903159	7.327279	5.623011	6.142402	5.173488	5.698783	5.270945	4.168326	4.780512	4.54727	6.879204	4.735975	5.907277	6.037032	4.949221	5.13441	4.819662	5.954051	4.600836	4.830169	4.876709	4.615926	4.905631	6.290826	5.400621	5.421743	5.66533	5.833758	5.291154	5.903619	4.866018	4.898618	4.710459	4.68896	5.878654	5.294081	5.203944	4.645776	5.553925	4.780867	5.284946	4.945989	5.766327
100288797_at	TMEM239	3.838839	4.004448	3.87463	3.569997	3.771352	3.781171	3.623023	3.795702	4.07759	4.073357	3.770268	3.940482	3.886205	3.796976	3.771912	3.798521	3.901057	3.68079	3.907874	3.930313	3.676789	4.002526	3.832304	3.917331	3.805983	3.753536	3.819107	3.906376	3.882409	4.148652	3.851837	3.83793	4.010762	3.704186	3.803111	3.686082	3.730432	4.094918	3.822238	3.712903	3.811466	3.814638	4.092499	3.657946	3.698182	3.878165	4.074225	3.852259
100288801_at	FRG2C	3.874516	4.159738	4.174603	3.935567	4.082321	4.181023	3.686301	3.861462	3.742611	3.693537	3.872202	3.671752	3.720886	3.517018	4.054582	4.169377	4.282436	4.079567	3.797104	3.777935	3.88624	4.552891	3.698255	3.854632	3.928435	3.778523	3.957096	3.917793	3.994595	3.870655	3.959806	3.72887	4.438017	3.762536	3.741472	3.749926	3.963288	3.855808	3.899868	4.013724	5.061692	3.758439	3.792179	3.858265	3.812536	3.719364	4.144711	3.650232
100288911_at	LOC100288911	8.359589	6.854916	7.31526	9.07459	7.93043	4.114707	4.063664	3.898409	9.960828	6.407756	4.057544	3.800038	4.212145	3.676585	4.260811	6.9001	4.087789	8.364995	8.087634	4.185012	8.335743	7.275979	3.687901	6.472746	9.99754	4.137318	7.181836	4.356174	7.774866	5.259614	6.671687	5.146177	8.997251	5.900355	9.530846	5.082634	8.360346	4.19195	7.398576	7.548091	4.982987	7.972035	9.346756	6.563004	8.222088	4.233343	4.30055	8.445769
100289019_at	LOC100289019	5.833532	6.803223	6.327903	5.455417	6.668236	7.596055	7.866396	6.8675	7.149539	6.805269	6.084749	5.51826	7.745179	6.521717	5.439823	9.103329	6.566241	5.414505	6.609975	6.24042	5.379641	6.437741	5.91941	6.656167	6.035322	6.746714	5.680649	5.727134	6.514151	6.99649	6.988779	6.921997	6.461956	6.435546	6.368589	7.875976	6.604053	5.523224	8.123583	5.698233	5.910355	5.43586	5.480102	6.123801	5.675687	4.967111	6.660837	6.052184
100289092_at	LOC100289092	6.702494	6.690506	7.630036	6.98401	4.610295	8.475993	10.32805	7.223056	7.226968	6.433112	8.128277	6.429257	5.705732	8.495664	6.332662	6.8732	6.469898	6.4613	8.157619	9.170923	7.086928	7.214826	8.496281	7.890237	5.694926	6.958908	6.869762	6.191342	6.701058	9.341215	6.952635	6.920086	7.965924	6.856828	8.81573	5.96456	7.147313	6.4778	5.072348	6.160837	5.63779	6.811462	8.632476	7.30715	6.27808	6.171922	8.370959	7.460571
100289098_at	LOC100289098	8.638336	6.741744	7.908139	7.954932	7.789692	7.898784	9.13969	9.292501	8.263169	7.162209	9.859696	8.131355	8.382861	8.087335	6.993724	7.00659	8.280541	7.031396	7.876807	7.587386	8.002905	7.51621	9.392746	8.862425	7.439297	8.848947	8.762061	8.653242	6.454029	9.456706	8.759131	9.946938	9.39029	7.961766	9.366317	8.338387	7.20529	8.753296	6.30015	8.742197	5.788314	8.678073	10.06126	7.708131	6.008975	10.56092	9.110727	8.339445
100289187_at	LOC100289187	5.298619	4.088975	5.244249	4.64126	5.248885	5.833489	5.916521	4.726734	4.678155	5.639023	4.554888	4.249933	4.059059	4.607189	4.221982	5.27863	3.935409	4.017916	5.891397	4.322396	4.882509	4.22623	5.090054	5.588075	5.455756	5.860727	6.558181	4.210575	4.447288	4.545748	5.328629	4.25038	4.849199	4.974126	6.061415	4.368698	6.198543	4.207939	4.573166	5.57804	4.419149	6.015383	3.90211	4.773574	4.5116	5.389303	4.863442	7.046759
100289230_at	LOC100289230	5.629528	5.463956	5.051576	5.007954	5.110111	5.467678	6.628255	5.644702	6.161933	5.157703	5.37274	4.951405	5.259342	5.161157	4.986901	6.335998	5.716453	6.003223	5.331359	4.817694	6.070809	4.670333	5.425754	4.50108	5.118996	5.378053	4.709967	5.349081	6.751458	5.063313	6.38991	6.929668	5.355809	4.722895	6.37191	4.974471	5.098298	5.230471	5.770027	7.669641	6.293442	5.825561	5.612569	4.776827	5.579308	4.704714	4.614298	5.454023
100289251_at	LOC100289251	4.610905	5.059683	5.378966	4.583653	4.955506	4.638092	4.455645	4.567505	5.01051	4.486463	4.507175	4.334616	4.703659	4.705042	4.562927	4.71594	4.890259	5.158045	4.613115	4.525918	5.048172	4.887472	4.43395	4.814003	4.675523	4.56295	4.738886	4.782852	5.04428	4.806507	5.146702	4.834686	4.411352	4.45963	4.427991	5.037281	5.170034	4.720168	4.762479	4.510529	4.845967	4.670044	4.722209	4.261869	4.561802	4.63707	4.777351	4.792117
100289255_at	LOC100289255	4.233865	4.529659	4.153771	4.4755	4.456954	4.385782	4.140679	4.421156	4.283923	4.349215	4.08414	4.120657	4.499395	4.224963	4.298216	4.334019	4.246771	4.425104	4.103362	4.207007	4.180395	4.453075	4.263199	4.526176	4.317095	4.344217	4.206075	4.557581	4.189647	4.438369	4.322739	6.582725	3.958513	6.854446	4.6835	4.339543	4.502218	4.458481	7.572702	4.254006	4.753161	4.381924	4.370517	5.054971	4.157107	4.308147	4.306277	4.23417
100289274_at	DNAJC3-AS1	4.944696	4.804326	4.555087	4.089761	5.656404	4.833224	7.172002	5.444726	4.210742	5.015695	5.653388	4.709589	3.841288	5.028987	4.232439	5.271275	7.233162	4.911038	4.794695	4.992392	5.037843	4.618844	5.422337	4.572013	4.483764	5.905944	4.044886	4.825484	5.289593	6.118405	4.512422	5.581382	5.293902	4.578218	4.437082	4.785089	3.761663	4.456067	4.146048	6.326792	5.054049	6.097471	4.199897	4.555923	5.558445	4.396161	6.241911	5.170233
100289341_at	LOC100289341	6.560295	5.613832	6.535063	5.935215	6.48778	5.862709	8.262252	6.125885	6.874728	5.718003	7.093924	6.284402	5.559735	5.830894	5.642982	6.729709	6.680557	6.686347	7.242869	5.686266	7.509497	5.960863	6.981415	5.884212	6.931764	7.238895	6.271615	5.419743	7.187593	7.926263	6.88925	7.363141	7.571966	6.154002	5.82748	6.724531	5.492369	5.39371	5.666138	6.106608	7.022706	6.804687	7.09117	5.83614	6.145743	6.153931	6.666864	7.488875
100289361_at	LOC100289361	6.77306	5.396677	6.263728	6.091723	6.712256	6.157846	8.141871	6.414219	6.605171	5.68425	6.932969	6.260126	5.403205	5.709659	5.713181	6.215591	5.930906	5.92036	6.511491	6.241232	6.173873	7.447792	7.231963	7.213689	5.868098	8.408995	5.610962	6.462467	6.455753	7.336109	6.445644	6.47381	7.210299	6.041322	5.609022	6.13879	5.444382	6.329357	5.402861	6.224546	6.007583	6.973551	7.595114	5.729193	6.551796	6.054402	5.764271	6.411426
100289373_at	UBAC2-AS1	5.374044	5.024507	5.192967	4.816892	5.277525	5.414716	6.276518	5.803198	5.31048	5.234923	5.616596	5.165663	6.602327	5.340371	5.572927	6.412444	5.129042	5.648315	6.594893	5.961629	4.985484	5.798666	5.077822	5.698062	4.731921	6.187061	4.890453	5.524515	5.90488	6.519621	5.18333	5.933267	5.430807	5.408795	5.225484	6.132519	5.197301	5.754087	5.145479	5.538773	5.446043	5.606803	5.025642	5.22734	5.562659	5.41123	6.49865	6.09158
100289410_at	MCF2L-AS1	4.132821	4.260479	4.242447	7.505835	6.797235	5.321382	8.242629	8.345815	4.193077	4.578848	5.575038	3.826774	4.714389	5.96779	3.825316	4.076956	8.343856	3.813304	4.515932	4.379864	3.821497	5.240269	5.877901	7.560578	3.980813	6.410799	4.256321	5.154484	4.276023	7.690252	3.925313	8.79317	5.908357	5.212259	4.08309	8.167314	4.117811	6.464734	3.862371	8.765114	4.106081	4.108991	4.084198	4.716841	4.632002	4.010855	5.445302	3.823427
100289495_at	LOC100289495	4.289384	5.099008	4.477436	4.721286	4.437509	4.169459	4.368683	3.811778	4.216139	4.526383	4.712223	4.295504	4.335176	4.468168	4.787235	5.387759	4.460804	4.967442	4.75018	4.263064	4.491596	4.914994	4.024377	4.274578	4.568139	4.679788	4.636493	4.901715	4.735896	4.595345	4.479356	4.666914	4.807506	4.656169	5.370762	4.610335	5.12416	4.942267	4.440759	5.098835	4.688775	4.404403	4.292936	4.596271	4.142835	4.861162	4.504041	4.554108
100289509_at	LOC100289509	4.082869	4.26314	4.324265	4.326913	4.451249	4.161258	4.020193	3.848964	4.348411	4.478391	4.370419	4.22156	3.927452	4.011664	4.424999	4.383736	4.175132	4.148377	4.392245	4.515284	4.085617	4.385078	4.385095	4.391589	3.96776	4.022567	4.278641	4.371242	4.276023	4.292318	4.240561	4.427745	4.086563	4.208438	4.410726	4.440296	4.178051	4.307081	4.195126	4.656376	4.307828	4.329549	4.640194	4.173682	4.150232	4.358029	4.862159	4.414414
100289635_at	ZNF605	7.02303	7.043588	6.112205	6.704366	6.946363	7.739763	7.786541	8.411085	7.117941	5.70606	8.292555	7.644616	7.811007	7.729931	6.929586	4.840536	7.73662	6.977584	6.803975	8.068347	6.06442	6.368147	4.188933	8.066657	7.885969	7.716699	5.831153	6.820148	6.587222	6.762134	7.357347	6.384095	6.495267	6.875513	7.308754	4.448897	6.86118	5.777034	6.062771	7.364665	7.857841	6.359582	5.17821	6.714561	5.038765	5.926747	8.682433	5.862895
100289678_at	ZNF783	5.798688	6.658288	6.671876	6.325135	5.414034	6.999783	5.686306	6.303411	6.022492	6.22984	6.658571	6.654588	6.748668	6.395365	6.358085	6.357792	6.363239	6.504084	6.338416	6.535281	6.330978	6.430589	7.060918	7.172439	5.662689	5.765168	6.168364	6.544552	5.915464	5.862423	6.621529	5.860519	7.16807	6.013299	7.896001	6.189533	5.976046	6.883731	6.505031	7.111014	7.299681	5.552931	5.480683	6.445919	6.401839	6.235905	7.846246	6.266794
100292680_at	LOC100292680	9.598622	4.27822	4.314983	4.085252	4.122909	4.464198	4.137667	4.004663	4.283181	4.35604	4.351479	4.287502	3.980217	4.254113	4.319198	3.899103	4.170213	4.361813	4.059203	4.116065	9.549132	4.486675	4.329899	4.373485	4.581068	4.21962	4.248768	4.398246	4.21773	4.828013	4.491425	4.277832	4.38533	4.204351	4.530195	6.31013	4.180184	4.300246	4.280683	4.208979	4.423158	10.26447	4.494448	4.150964	4.023321	4.529153	4.55747	10.13972
100293516_at	ZNF587B	8.287299	8.087069	7.301198	6.131236	8.07521	8.671611	8.320691	8.45784	8.305675	7.565001	7.339706	8.759813	10.25545	8.32416	9.101452	8.232061	9.15172	7.955353	7.272179	8.775694	6.995661	8.685896	8.824734	7.976344	7.373755	8.86673	6.868909	8.430094	7.2918	7.940927	9.085429	8.673006	7.782563	6.786	7.433846	8.306658	6.605074	7.320915	7.741216	5.472986	7.800671	7.470422	6.738792	7.655154	8.739064	7.063259	9.102486	7.813014
100294362_at	LOC100294362	3.468667	3.660498	3.686502	3.503895	3.666073	3.546288	3.828535	4.10922	3.627805	3.640101	3.336775	3.462316	3.84571	3.731189	3.43123	3.377906	3.625577	3.344759	3.581769	3.650944	3.627189	3.630759	3.68551	3.655553	3.552484	3.666331	3.343248	3.399495	3.512785	3.73763	3.654726	3.556898	3.44542	3.470152	3.748081	3.639435	3.704634	3.605712	3.590731	3.598427	3.720258	3.634586	3.352484	3.407536	3.625514	3.730049	3.489036	3.490034
100294720_at	NHEG1	4.395059	4.724334	4.553913	4.599815	4.419057	4.452749	4.125143	4.040431	4.554727	4.449254	4.358993	4.213139	4.537248	4.547673	4.528922	4.488996	4.405409	4.541051	4.535904	4.305376	4.2125	4.678358	4.57066	4.665187	4.363426	4.604586	4.455763	4.434168	4.399347	4.224404	4.463735	4.697641	4.329636	4.664156	4.608392	4.426541	4.342556	4.534426	4.316197	4.586168	4.800655	4.307999	4.459776	4.198322	4.280085	4.337378	4.571674	4.227672
1002_at	CDH4	3.859657	4.238621	3.966231	3.920705	4.443137	4.198742	3.837046	3.822941	4.031619	3.942219	4.095675	4.061409	3.950088	3.888332	3.839318	3.820717	3.939894	7.280451	4.457057	4.105373	4.083129	4.356855	3.991129	9.568553	3.86634	4.0595	3.908174	6.037497	4.126238	4.097572	3.692155	4.044593	4.653526	4.219846	5.705422	4.061431	4.469394	4.10013	3.966851	4.195308	3.752607	4.072733	8.624662	3.782372	4.705052	3.877608	4.051475	4.574539
100302650_at	LOC100302650	4.523536	4.874728	4.903565	5.283537	4.960016	4.638569	4.795392	4.438404	4.739572	4.891804	4.477234	4.347542	4.585399	4.298216	4.21253	4.947644	4.502943	4.690048	4.9817	3.984852	4.52303	5.244874	4.526318	4.793693	4.598061	4.642514	4.346709	4.55222	5.210267	4.398928	4.509111	4.858356	4.495771	3.973659	5.441412	4.253006	6.434755	4.444318	4.70039	5.321634	4.558001	4.897682	7.142871	4.703167	4.748024	4.433809	4.523969	4.476524
100302691_at	LINC00184	4.046135	4.01978	3.829248	3.963479	4.060413	3.961564	3.837601	3.972898	3.920734	4.17351	5.262609	4.073772	4.038304	3.871251	3.840318	4.196954	4.053581	4.224824	4.212564	4.041132	3.836489	4.297312	3.895789	4.089313	3.933296	3.828504	4.101847	4.050048	4.074824	3.998417	4.277515	4.059103	4.072284	3.985912	3.982816	3.804997	3.779747	3.917548	3.971796	4.226164	4.071427	4.020634	4.040557	3.790557	4.038262	4.088433	4.139302	4.191341
100302740_at	FAS-AS1	3.496901	3.558071	3.509937	3.514572	3.550571	3.557822	3.434577	3.498849	3.501248	3.675627	3.407093	3.519972	3.625993	3.475002	3.404494	3.489712	3.701124	3.682587	3.525176	3.505426	3.433646	3.695802	3.404122	3.391247	3.129535	3.502632	3.72341	3.484153	3.636428	3.439041	3.259783	3.69418	3.410083	3.452672	3.502856	3.858719	3.503983	3.913856	3.667646	3.659507	3.677224	3.52777	3.305922	3.570814	3.602137	3.484339	4.110735	3.503214
100303728_at	SLC25A5-AS1	6.182514	4.869649	4.613169	4.914667	5.121905	5.479375	6.573075	5.231518	5.227897	4.619456	6.067483	4.812008	4.70765	4.849136	5.162174	5.204112	5.25774	5.686133	4.881766	4.561146	4.82879	5.005991	5.31479	5.066244	4.82659	5.982449	4.799195	5.396485	5.983636	5.184673	5.408253	6.461088	5.296708	5.353428	4.89396	4.976477	4.954333	5.199468	5.209613	6.24949	5.34218	5.059386	5.919751	5.012708	4.801231	5.255867	4.939439	5.506464
100303755_at	PET117	9.845099	8.96587	8.995821	9.707055	10.74428	10.06101	10.33626	10.47814	9.378484	9.623522	9.467213	10.10468	9.727444	10.35855	8.947713	9.661887	9.011092	9.323099	9.421259	10.13006	10.03874	9.858519	9.287701	9.925213	7.892751	9.683694	9.017624	10.26217	10.54463	10.02047	10.42985	9.352064	8.588251	9.242575	8.628357	9.169894	9.173947	10.6042	9.157583	9.554629	9.764961	9.138487	8.4215	9.533444	9.882504	9.50252	10.10635	9.432152
100306951_at	LOC100306951	10.29872	8.534709	7.923031	8.412274	8.651555	8.526095	9.789018	10.86493	9.101835	9.153431	9.523707	9.230597	9.412229	9.160139	7.9869	8.213159	9.166395	7.14005	8.858181	9.100598	8.519749	8.823719	9.400148	9.819284	8.028412	9.60491	9.045973	8.94088	8.355202	9.563432	9.051991	9.806513	9.198149	8.980117	9.427515	9.225092	8.274091	9.157715	7.637078	7.94584	8.134273	9.289095	9.818188	8.781177	8.863945	9.5582	10.57358	9.558513
100309464_at	OTX2OS1	3.833467	3.584246	3.478784	3.496879	3.703001	3.634891	5.911308	3.737204	3.628325	3.587774	3.772779	3.636659	3.576879	7.424928	3.641129	3.636031	3.698945	3.588959	3.505318	3.789526	3.819424	3.471263	4.0018	3.427452	3.443486	3.622541	3.788647	3.418993	3.818697	3.628323	3.728585	3.64182	3.676529	3.572923	3.580311	3.552293	3.547195	3.480034	3.386519	3.733875	3.795917	3.464217	3.397504	3.412512	3.8068	3.51291	4.042852	3.690133
100316868_at	HOTTIP	4.262286	4.166172	4.169643	4.115334	4.254584	4.438581	4.248303	4.148674	4.301684	4.435176	4.362394	4.305231	6.170462	4.25408	4.250142	4.300049	4.152264	4.551838	4.327394	4.178286	4.324996	4.262699	4.137469	4.204167	4.302919	4.23201	4.190906	4.149142	4.386427	4.143519	4.33358	4.361308	4.164596	4.013618	4.322891	4.390875	4.261183	4.233392	5.341884	4.285325	4.026737	3.958144	3.986567	4.095338	4.06088	4.365497	4.458084	4.174794
100316904_at	SAP25	5.820209	5.429889	5.663955	5.491964	5.445342	6.803878	5.40771	5.799945	6.264212	5.958846	5.781969	5.147891	5.543438	5.528788	6.017308	6.224661	6.346378	5.406562	5.868352	5.304764	5.547827	5.437659	5.689757	5.794663	5.380661	5.314717	5.10412	5.747311	5.755541	5.947503	6.029205	6.221293	6.466241	5.52096	5.698385	5.473946	5.092908	5.331056	5.822969	5.553762	6.150254	5.413359	5.666664	5.29565	10.03611	6.107686	6.603271	5.258423
100329135_at	LOC100329135	3.459183	3.665501	3.671464	3.725179	3.713575	5.648284	4.624622	3.550826	3.707368	3.573369	3.611433	3.797287	3.672079	3.906602	3.801843	3.732867	3.569588	3.764537	3.87659	3.722565	3.662437	3.881493	3.553745	3.782453	3.956222	3.614089	3.692212	3.736688	3.829372	3.940261	3.8844	3.670735	3.748689	3.593421	3.917214	3.736707	3.47657	3.792354	3.657784	3.639266	4.140201	3.687074	3.784334	3.768274	3.800507	3.920247	3.88907	3.611949
100359394_at	LINC00102	3.433259	3.291725	3.174189	3.264634	3.251174	3.414695	3.127072	3.244251	3.33895	3.377846	3.179319	3.358442	3.423083	3.131047	3.25992	3.19105	3.367868	3.482715	3.430079	3.11352	3.187038	3.532024	3.200998	3.310798	3.385825	3.262721	3.025843	3.357005	3.358487	3.339113	3.347561	3.257783	3.232922	3.2867	3.288024	3.224529	3.22153	3.520656	3.308864	3.466134	3.280207	3.160604	3.337506	3.129208	3.392628	3.667948	3.476494	3.360187
10036_at	CHAF1A	8.113255	8.474011	8.470855	7.311518	7.966836	9.279197	9.118861	8.623795	8.671524	8.280119	7.100952	7.085864	7.488973	9.360684	8.117403	7.359148	7.870926	7.633557	7.83245	9.040224	7.458983	8.244711	8.581785	8.707618	6.551786	8.015747	7.475339	7.73196	7.92441	9.494973	8.383468	8.456779	7.738487	8.266126	7.657439	8.64713	7.734005	8.096391	6.334329	7.245879	8.013107	7.536315	7.400774	8.560817	8.072058	8.00951	9.053134	7.678678
100379224_at	LOC100379224	3.730291	3.330417	3.672205	3.256266	3.499273	3.351223	3.984582	4.901942	3.496989	3.495667	3.588497	3.397319	4.509951	5.301723	3.853897	3.623008	3.882527	3.279844	3.409047	3.419538	3.449238	3.460342	4.979573	5.534781	3.871393	5.084462	3.598505	3.688202	3.475043	3.855687	3.419538	3.397434	3.969083	3.328537	3.895367	4.034324	3.227468	3.689748	3.343428	3.263115	3.531593	3.710198	3.471851	3.555366	3.662027	3.561998	3.407832	3.703125
100379661_at	GRIK1-AS2	4.040675	3.521741	3.39697	3.510817	3.4195	3.588203	3.242914	3.244142	3.662893	3.576681	3.465948	3.754671	3.437976	3.396184	3.374837	3.923979	3.352922	3.718504	3.316656	3.582114	3.512495	3.65756	3.418008	3.556333	3.735756	3.328583	4.028041	3.491729	3.598857	3.41778	3.69629	3.698987	3.515383	3.424228	3.598048	3.566884	3.579104	3.547586	3.747743	3.614963	3.818673	3.424801	3.488001	3.614415	3.51525	3.781054	3.647611	3.735181
100381270_at	ZBED6	8.182038	8.383791	7.483072	6.947236	7.496535	6.872092	5.631806	7.763572	9.276342	8.021924	8.71029	8.574626	8.254076	7.852116	6.992209	8.010272	7.561176	7.336629	8.284278	9.121989	8.89883	8.555194	7.778523	6.837106	8.086601	7.308013	6.975565	7.205134	9.629204	7.72838	8.360948	7.582518	8.85345	7.667002	7.441367	7.591678	7.287553	8.333486	9.310455	7.890994	8.483262	7.263148	7.114093	7.317422	7.024879	8.675487	8.254462	8.090505
10038_at	PARP2	10.09816	8.807457	9.403318	11.10111	10.03919	10.21555	11.09655	10.47245	9.715542	10.54955	9.352693	8.44923	9.51003	10.23056	9.933462	10.40413	10.87764	9.154066	9.768604	10.24598	10.7746	10.38578	10.22389	10.26461	8.647613	9.25937	8.970745	8.15393	9.527647	11.73912	10.25501	9.782456	9.163638	10.32478	10.12641	9.995235	9.963013	9.676384	7.582651	9.576644	10.1071	8.786553	10.83312	10.65682	9.942989	9.139596	9.425291	8.94052
10039_at	PARP3	6.828285	5.981084	6.091761	5.87491	6.123163	5.828534	5.269707	4.462553	6.52628	5.34296	5.901341	6.073184	4.749761	5.067273	5.60003	7.072781	4.744608	6.039982	6.976631	5.753471	7.205184	5.49	5.038341	5.0085	6.591443	5.151259	5.955848	5.91676	6.268897	4.495529	6.018725	5.059562	6.965873	6.21515	5.370025	5.135052	7.180998	6.999805	7.553604	5.872376	6.052371	6.522151	7.820184	5.887339	4.763894	6.502939	5.857129	7.041058
1003_at	CDH5	3.508457	3.935654	3.815726	4.053516	3.714301	3.717012	3.472257	3.680005	4.592189	3.684999	3.818071	3.845755	3.667034	3.954888	3.64367	3.779413	4.226927	10.52821	4.591562	3.7149	3.730667	8.22211	3.901775	3.532633	3.897131	3.708696	3.566	3.766542	4.249042	3.574961	4.017062	3.815026	4.024888	3.693787	3.715649	3.682348	3.567348	3.703367	3.851775	3.904198	4.062024	3.714703	3.775211	3.670629	3.850379	3.961827	4.019182	3.686533
10040_at	TOM1L1	8.622027	10.55015	9.484633	10.13205	9.776833	6.380125	8.671427	9.273873	9.058962	10.18441	10.38933	8.772394	11.56696	8.627231	9.924529	9.597794	11.53716	8.759988	9.193679	9.26726	8.509462	10.14687	8.926957	10.0868	7.47374	10.81403	9.000812	9.768497	9.819344	9.410026	9.198064	9.701464	9.781718	10.48116	7.796042	10.34014	10.62671	9.524574	9.890801	9.157671	10.6157	8.917928	9.116514	10.48944	9.689945	9.47388	4.473625	9.067558
100422737_at	LOC100422737	3.916737	3.995952	3.917213	3.795477	4.167846	4.154785	3.892492	3.916664	4.131281	3.586999	3.599735	4.042003	3.781504	3.848039	4.003315	3.999495	3.926458	3.825343	3.94015	4.015359	3.96545	5.066633	3.908718	4.131792	3.77754	4.23235	4.031063	3.87203	3.865667	3.947328	3.738003	3.966372	3.80246	3.806842	3.80671	3.902608	5.688445	3.899755	4.06933	4.290562	3.979722	3.956705	3.949512	4.000931	3.935717	3.950738	4.420702	3.852382
10042_at	HMGXB4	9.924271	9.192359	9.55405	9.743536	8.670593	9.754543	9.128814	9.83062	9.043526	9.3355	9.630974	9.689315	9.232452	9.328343	9.538887	8.570313	8.900018	9.478631	9.252858	9.769137	9.532511	9.222188	9.112882	8.46523	8.670035	9.163746	9.117724	9.282661	9.572639	9.065074	9.398757	9.671088	9.925069	9.335996	9.138686	9.31391	9.570319	9.25296	8.60964	8.301789	9.504276	8.837027	9.059769	9.853871	9.014619	9.181294	9.672075	9.173942
10043_at	TOM1	6.015785	5.548422	6.050403	6.337985	6.749906	5.333952	4.813245	5.417182	5.371263	5.753199	5.402029	6.318711	4.897909	4.660848	6.172855	5.262743	5.357127	5.824169	5.676898	5.266501	5.463734	5.494624	4.883718	4.562566	7.010913	5.789836	6.211277	6.342576	5.845357	5.208657	5.289851	6.331775	5.200218	4.655843	5.945405	5.277713	5.744684	6.421982	5.781652	5.21003	5.908755	5.771511	5.64205	4.688586	5.772874	6.82811	5.106204	6.505889
10044_at	SH2D3C	3.671283	3.836155	3.858673	3.555735	3.642605	4.099857	4.586539	3.559414	4.064681	3.711892	4.060641	3.650864	3.868286	4.1203	3.983372	3.675193	3.76523	4.39023	4.1274	3.775211	3.778014	3.78576	3.719343	3.717823	3.616902	3.556995	3.752186	3.722911	3.94216	6.728178	3.600695	3.797464	3.686863	3.957426	3.869835	3.678595	3.77581	3.93347	3.717796	3.655175	3.755869	3.525997	3.782663	3.603379	4.547117	3.693677	7.231707	3.766893
10045_at	SH2D3A	3.907397	4.195307	4.049984	6.170898	4.729003	4.439383	3.528048	4.306061	3.801547	7.989084	4.820933	3.808647	3.853116	3.844244	3.749388	7.170091	5.583601	5.083139	5.752946	3.477676	3.778248	6.620801	3.947616	4.007644	3.671993	6.226595	3.745122	3.797831	7.172842	3.769171	8.485533	6.204144	3.922781	4.132761	4.084368	5.154887	5.229605	4.034386	7.269911	4.39322	7.449753	3.884275	6.703727	3.962819	4.650388	3.904111	5.91869	3.64698
10046_at	MAMLD1	5.612476	7.78676	8.147112	5.646827	4.392009	5.061662	5.666857	4.590516	4.903106	7.467402	6.095501	7.6971	5.344717	5.095349	6.524593	4.913784	4.793351	7.004824	6.666046	5.201007	7.789578	7.551208	4.520415	5.94696	7.882761	4.657958	7.101222	7.031793	4.90037	4.682635	5.068013	4.499717	7.825074	5.93922	6.919445	4.613621	6.097514	6.961716	5.313295	6.252705	6.477357	8.044156	6.583041	7.252493	5.755086	6.946004	5.325618	5.912548
10047_at	CST8	4.087942	4.333756	4.385349	4.338362	4.313127	4.453117	4.077348	4.32594	4.413524	4.707971	3.929356	4.1853	4.272537	4.673552	4.284167	4.631048	4.496893	4.691532	4.321428	4.685184	4.307991	4.514585	4.320693	4.409416	4.294888	4.314367	4.433442	4.37494	4.242799	4.454401	4.300701	4.657281	4.267208	4.151747	4.341829	4.347937	4.458848	4.094652	4.333654	4.229882	4.483599	4.354782	4.350037	4.094336	4.44648	4.523648	4.50882	4.314553
10048_at	RANBP9	9.089902	8.494671	8.474696	9.496531	9.442303	9.937235	8.818286	9.892884	8.744769	8.996263	8.906198	9.698629	6.708505	9.414903	8.844349	8.454812	9.96686	8.582291	8.469097	8.987627	9.71573	8.61019	9.192761	8.759943	9.077147	9.184082	8.977137	8.963104	8.978654	8.974987	9.178181	10.26376	8.427582	8.780813	8.801792	8.825837	8.620058	8.416502	8.567085	9.167751	9.782917	9.205517	9.348549	9.417526	8.66689	9.13407	9.156792	9.158639
100498859_at	LOC100498859	4.360547	4.284789	4.710586	4.562151	4.298771	4.883052	4.060118	4.47908	4.721749	4.407951	4.501337	4.392344	4.451785	4.474331	4.718171	4.412043	4.5619	4.562334	4.217148	4.494188	4.336225	4.275179	4.676424	4.626146	4.450289	4.465624	4.243254	4.456377	4.386844	4.482872	4.262743	4.311488	4.323289	4.50866	4.39121	4.018958	4.475232	4.725118	4.048103	4.373663	4.614615	4.169523	4.115809	4.088473	4.221761	4.633942	4.916396	4.526644
100499177_at	LOC100499177	8.943141	10.03897	9.880393	9.205067	8.620315	10.87272	9.393607	9.880906	8.688934	8.971829	9.098653	10.28509	9.927046	9.923853	9.504044	9.899011	9.834061	9.222905	10.0035	9.805133	9.748862	10.28932	8.796256	9.995919	9.099541	9.659115	9.469448	9.369634	9.840815	9.250867	8.632677	9.989074	9.533445	10.97148	9.067494	9.508532	10.36752	9.764916	10.3882	10.03498	11.4554	7.915732	9.428539	10.39477	8.240745	9.74874	8.914716	9.369746
100499194_at	LOC100499194	4.666916	4.768624	4.404696	4.82214	4.545711	4.677315	4.408643	4.41315	4.526204	4.893835	5.205006	4.565757	4.843209	4.611839	4.784467	4.776248	4.798846	4.885618	4.745984	4.750101	4.411474	4.634498	4.662491	4.914134	4.407258	4.681151	4.779181	4.766398	4.406037	4.518613	4.651123	4.881751	4.801422	4.697671	4.919627	4.489796	4.609977	4.276681	4.417406	4.963858	4.621436	4.453122	4.527558	4.506696	4.760292	5.042945	4.584021	4.515868
100499466_at	LOC100499466	7.223305	6.27481	6.229088	6.907147	6.336575	4.687463	6.630442	7.387117	6.234028	6.727206	6.334063	5.941633	7.161056	6.630499	6.564479	6.478615	5.593813	5.248318	6.234546	4.955839	6.904534	5.788789	7.025766	6.021199	6.494067	6.5974	6.227783	5.857978	6.454334	6.582845	6.105574	6.035054	6.360812	5.909654	7.211569	7.203191	6.388574	4.487063	6.24968	5.68883	8.329385	6.382185	5.867077	6.107763	7.388259	6.313797	6.167795	7.193973
100499467_at	LOC100499467	5.681162	8.14638	7.736567	4.232711	6.742596	4.007498	4.75807	6.997061	4.804858	6.806338	3.915988	9.42203	4.501972	4.725308	8.444125	7.200144	5.057405	5.606751	6.98188	4.540358	4.559985	5.625621	6.090289	6.898409	3.873289	5.220249	9.331145	8.298197	4.860389	6.402218	5.579025	4.718762	9.674467	9.168059	4.73751	4.614896	5.477299	8.620809	6.337697	5.294684	8.316655	7.383009	5.414861	9.085011	5.62785	9.410919	4.651661	6.649974
100499489_at	LOC100499489	4.679182	5.318858	4.9584	4.69601	4.680676	4.855575	4.446315	5.265189	4.611761	5.180117	4.385953	4.561158	5.045172	4.626272	4.495619	4.583087	4.767392	4.330433	4.38469	4.584576	6.675974	4.61304	5.465658	4.644163	5.483018	5.266661	4.421389	4.550101	4.771616	4.469881	4.92033	4.946592	5.11211	4.259542	4.943027	4.434362	4.545124	4.091447	4.395143	4.346161	4.446068	5.258303	5.315667	4.809683	4.134308	4.553297	4.73231	5.116336
10049_at	DNAJB6	9.166608	9.983792	10.3114	10.25379	8.781743	10.35306	8.992017	9.958499	10.12833	8.892311	8.88664	7.826541	8.734994	9.388029	9.503432	9.000973	8.765887	9.116653	8.464241	9.474057	10.65252	8.208102	8.551266	8.859115	9.428554	8.664581	10.36624	10.06638	9.012157	9.809079	8.515424	8.730892	10.04049	9.599076	10.52284	7.935419	7.762232	10.18954	9.983906	9.458299	9.979951	9.588685	8.452413	9.756133	9.791481	10.05208	9.613103	9.861309
1004_at	CDH6	4.699214	9.061401	7.12232	4.217116	3.817536	4.026174	3.754259	3.73973	3.914028	4.016409	4.163189	3.900781	3.869655	3.907979	3.797677	3.803433	3.87898	5.428665	3.979377	4.11328	3.949291	4.112072	3.888741	3.846392	6.022757	3.679377	6.408844	3.988164	3.871201	3.872302	3.801823	3.881661	3.918667	3.877819	3.988661	4.001661	3.827461	3.970997	3.856257	10.15373	3.730488	8.591854	3.90105	3.739496	4.831533	4.022472	4.121082	9.461488
100500850_at	MIR3682	7.742927	7.649679	7.495202	7.839474	8.13175	7.568025	5.872771	7.933917	8.241152	6.433112	7.907308	7.319408	7.640775	8.300424	6.546505	6.957061	6.972933	7.00457	6.85258	7.001292	7.03448	8.015751	6.987731	8.06106	6.882167	7.823008	6.709922	8.18024	7.02902	7.018835	7.555465	7.17025	7.420711	7.551691	7.341762	7.766534	6.315111	8.231031	7.220071	6.579205	7.131599	8.083942	6.784422	8.443324	8.57638	6.898005	8.287529	6.712729
100505474_at	LOC100505474	3.911983	3.808107	3.631433	3.6087	3.773313	3.96853	3.900522	3.859152	3.763148	4.110653	3.907995	3.87181	4.045305	4.152402	3.704833	3.981663	3.877868	4.347104	3.867513	3.764518	4.005151	3.880549	3.844934	4.482376	3.860009	3.832313	4.119989	4.034146	4.100177	4.100527	3.868064	3.90433	3.979577	3.678921	4.221128	3.989003	3.953259	3.897807	3.860561	3.902051	4.238721	3.829241	3.755393	3.827975	3.851926	4.150989	3.831028	4.001123
100505478_at	LOC100505478	4.685494	4.797046	4.733498	4.898158	4.913819	4.782261	4.545153	5.079353	5.349823	4.8816	4.766001	5.054499	4.958569	4.73783	4.902893	4.805435	4.902446	4.734918	4.992457	4.723569	4.517663	4.892537	5.095464	5.055965	4.969908	4.970898	4.589864	4.823272	5.135222	4.993688	5.049007	5.098226	4.728105	4.538892	4.897669	4.944848	5.560998	5.199544	5.467775	5.021393	4.936537	4.814099	5.15196	4.643147	4.592024	5.157719	4.793611	4.859385
100505481_at	LOC100505481	5.345545	5.235401	5.073	4.691148	6.413782	8.56385	8.788221	5.889855	5.986655	4.648849	5.407826	5.501788	4.955654	7.445238	5.250847	4.281327	4.66344	5.038003	5.611837	7.209136	5.342764	5.827583	7.77504	6.157505	5.342032	5.993351	7.025681	5.686457	4.6236	7.19237	4.986183	4.869012	6.445677	6.7576	4.842715	7.074086	5.237161	6.759733	4.585082	4.998514	4.938816	6.058459	7.313268	6.495301	5.897089	5.623026	6.34532	5.65909
100505483_at	LOC100505483	5.91452	4.994792	4.694739	4.32004	4.187539	4.257736	6.868169	4.205594	7.13764	4.293541	6.69188	4.083376	6.712422	4.803535	4.141899	6.145865	4.466374	3.855479	5.157251	4.308183	4.053812	4.338399	7.14752	4.562107	3.797622	4.847778	4.087437	4.188384	3.849034	7.349743	4.599202	5.278793	5.398194	7.905143	4.541778	5.09109	6.130466	6.483439	5.480739	4.693597	4.494918	3.85099	4.899355	7.963893	4.311832	4.623166	4.219376	7.213303
100505484_at	LOC100505484	3.696272	3.94266	3.78599	3.654739	3.832731	3.660973	3.442477	3.565631	3.531016	4.052267	3.476257	3.565053	3.638724	3.631902	3.339582	3.720283	3.493874	3.425623	3.614782	3.781014	3.405242	3.503464	3.97492	3.783775	3.555926	3.927156	3.369836	3.639419	3.876801	3.651565	4.215772	4.455316	3.595997	3.485765	3.622242	3.588111	3.370379	3.390981	3.916195	3.45392	3.844443	3.613013	3.602421	3.551859	3.793527	3.632985	3.582968	3.700994
100505487_at	LOC100505487	8.816535	7.958951	8.135508	5.987117	8.691521	7.885666	8.812973	8.344374	7.889399	8.008381	8.304657	8.538759	7.814531	8.149547	7.466924	7.335564	8.566433	6.973448	7.240817	8.742447	7.458307	8.570698	8.679467	7.885205	7.64287	8.253908	7.54245	8.097236	8.815708	7.841733	8.258357	7.61451	6.915307	8.523818	7.04575	8.078503	7.409762	7.198492	8.760325	7.101008	8.068598	7.681108	7.225564	8.82473	7.867579	7.200708	8.659239	8.661854
100505490_at	LOC100505490	8.575221	6.180369	7.227536	6.029073	7.053183	6.445896	5.850365	6.866423	6.790591	6.989192	8.200822	7.800123	6.186919	6.055916	6.346694	8.237304	6.856367	7.654312	7.821898	6.971642	7.757802	8.243562	5.380412	6.591551	6.899896	8.644957	7.384569	7.266779	6.593913	6.447418	8.327481	7.743451	7.449333	7.940777	7.591817	6.210285	6.204211	8.284996	7.913548	8.350732	7.824093	7.937451	8.117314	6.888636	8.001287	8.163223	7.189256	8.714304
100505491_at	LOC100505491	3.816735	3.903303	3.542848	3.232137	3.689161	9.233948	5.937462	5.158995	3.385177	3.77122	3.691128	3.534144	3.450494	5.720882	3.729557	3.474591	3.700085	6.874956	3.44589	4.879525	3.745958	3.752522	3.645925	4.004982	6.281839	3.704485	3.559595	3.945238	3.63401	3.861021	3.874862	3.604694	3.627689	3.714308	3.634363	3.695566	3.393929	3.588236	3.757161	3.599008	3.666802	6.526394	4.00788	4.632082	3.419101	3.741	3.608995	3.53847
100505495_at	LOC100505495	3.679856	4.006398	3.864507	3.686307	4.063803	3.932225	3.731693	3.862371	3.777971	3.996645	4.054312	3.918993	6.056848	3.840044	4.107408	3.98798	3.940367	4.237324	4.142516	3.83582	3.86067	4.033078	3.869384	4.075765	3.907656	3.954639	3.974093	4.235306	3.990209	3.913809	3.858649	3.802013	4.323289	3.887298	4.136375	3.93184	3.93021	4.037226	4.126055	4.128299	4.030072	3.905957	4.09725	3.869723	4.193428	4.097347	4.390625	3.902677
100505498_at	LOC100505498	6.376497	4.113444	4.207363	3.89598	3.842125	3.852527	4.011526	3.96851	3.755524	4.116375	3.810857	6.359616	3.857141	4.221305	8.752616	3.854821	3.676632	4.186339	4.083274	3.911041	6.376641	3.963442	4.084143	6.363386	8.309185	3.632613	9.791318	7.35498	3.995161	6.508193	3.77271	3.837153	4.06617	3.963354	4.092301	3.849424	3.88965	4.544731	3.991113	4.224935	3.862392	4.823595	7.41355	3.785483	4.084788	8.976366	4.418794	4.035204
100505500_at	LOC100505500	3.801168	3.937986	3.841226	3.970501	4.242645	4.150129	3.759115	3.752445	3.489985	4.205885	3.696394	5.558394	3.765529	3.867893	3.797721	4.108532	3.650381	4.884171	4.162035	3.680941	3.889405	3.795361	3.859443	4.37266	5.625566	3.566093	4.06027	4.037286	3.788741	4.081924	4.131421	3.818174	5.77532	4.030226	3.875565	4.011167	3.956058	7.04619	4.250583	3.854466	4.18784	3.900162	4.30392	3.822396	3.812586	4.475031	4.050852	4.592496
100505501_at	LOC100505501	5.957018	6.290073	7.025745	5.68991	4.026678	10.01883	4.776495	8.162843	4.233927	5.902403	4.348392	4.511961	5.031945	5.924264	4.305732	4.349733	4.306287	7.121556	4.67382	4.075282	4.498404	4.566767	8.839112	4.468204	5.055724	4.017181	6.62474	5.937398	5.383554	7.105153	4.396154	4.131449	4.651253	8.48839	7.353464	5.852567	3.984578	5.896384	3.798393	6.843993	5.194874	8.091339	4.46845	8.212581	6.894795	4.622177	4.355332	5.076189
100505515_at	LOC100505515	3.951597	4.199198	4.084308	3.676487	4.116773	4.042435	3.831418	3.814686	3.679903	4.199389	3.951057	4.230584	4.304624	3.886948	4.143747	4.171466	3.994722	4.269033	4.022643	4.192487	3.952471	4.232089	3.872578	4.149786	4.046111	3.898193	4.170358	3.846905	4.130664	4.184604	4.219653	3.909327	3.923194	3.744476	3.838628	4.027513	3.918438	4.07326	4.1384	4.431358	4.199759	4.097633	4.097385	3.92905	4.03364	4.031701	4.044124	4.113337
100505518_at	LOC100505518	3.726926	3.665939	3.854028	3.754601	3.89067	3.70935	3.778859	3.801709	4.033409	3.903334	3.371553	4.026557	4.003845	3.916985	3.624537	3.813263	3.78705	3.41093	3.532855	3.600864	4.156526	3.817032	3.603679	3.628951	3.834086	3.544477	3.856214	3.637395	3.72977	3.802148	3.738783	4.064375	3.446872	3.627518	3.626375	3.531551	3.538126	3.721587	3.680856	3.758079	3.838898	3.553564	3.785883	3.867874	3.616105	3.723633	3.78811	3.687015
100505519_at	LOC100505519	6.436845	7.653703	5.408115	5.938552	7.360466	6.742858	7.203083	7.684306	7.973211	5.863089	7.052442	7.008154	5.340447	7.885107	6.787472	5.825971	4.544552	6.714175	6.756393	5.848881	7.256978	5.775001	6.8059	7.680104	6.577626	7.129649	6.791027	7.167776	6.639125	7.052888	4.871025	6.533949	7.422054	5.688473	7.155747	7.362489	7.168909	5.58668	5.674552	6.756734	5.663338	7.706899	7.014212	6.713388	7.282717	5.498357	5.145131	6.557644
100505525_at	LOC100505525	3.59883	3.390212	3.532731	3.443866	3.540004	3.839774	3.327735	3.500085	3.466906	3.709005	3.459693	3.560734	3.619378	3.435189	3.523681	3.581127	3.594345	3.478189	3.597017	3.525516	3.422474	3.538096	3.446682	4.034181	3.367207	3.404988	3.734768	3.386064	3.581922	3.765945	3.624003	3.929768	3.239587	3.447496	3.562418	3.639435	3.519274	3.688558	3.582474	3.284761	3.578643	3.43732	3.714436	3.390667	3.606759	3.424452	3.744196	3.533307
100505533_at	LOC100505533	3.876927	3.806053	3.643463	3.780873	3.757848	4.196383	3.407468	4.205938	3.895483	3.831577	3.79159	3.922362	4.090019	4.023407	3.8202	4.055612	3.814205	3.590563	3.854543	3.742049	4.037916	3.925423	3.891987	3.770152	4.170968	3.965759	3.799712	3.7916	3.921705	4.38683	3.805688	3.862118	3.768428	4.05786	3.93742	4.026603	3.784033	4.056974	3.845203	4.365965	4.242179	3.895537	3.71315	3.488013	4.120837	3.873473	4.150045	3.88893
100505536_at	LOC100505536	3.853818	3.896093	3.715517	3.650352	3.75139	3.817144	3.917772	3.735936	3.676851	3.763378	3.742043	3.870725	3.779568	3.785613	3.741769	3.840867	3.648703	3.63924	3.760655	3.913461	3.988594	3.761722	4.006212	4.006598	3.767085	3.881458	3.999781	4.022781	3.55787	3.868848	3.834736	3.792969	3.668433	3.809565	3.978413	3.769511	4.056111	3.843604	3.73369	3.756613	3.956345	3.752192	3.780969	3.625893	3.7379	3.957389	3.634254	3.700208
100505538_at	RBM26-AS1	3.800655	4.222737	4.033323	3.61532	3.874395	4.709881	6.614579	4.258177	4.42429	4.038581	4.078759	4.410755	5.597762	3.894397	4.822627	4.429397	3.853531	4.928957	4.510769	4.442646	4.044079	3.532245	3.807327	3.715929	4.793547	4.838493	4.104395	3.882904	4.235755	4.554267	3.727286	4.56191	4.234778	3.955154	4.022504	4.120573	3.660098	4.281786	3.912922	4.599394	3.565515	3.523367	3.395989	4.086956	3.463469	3.81262	3.85489	4.717948
100505540_at	LOC100505540	3.707876	3.895955	3.90893	3.657695	3.868065	3.741367	3.670278	3.690988	4.161108	4.069917	3.843744	3.829001	3.682399	3.840315	3.692308	3.723363	3.847086	3.888159	4.082001	3.93686	3.899505	3.834278	3.500419	3.953234	3.715501	3.549086	3.827809	3.686688	3.762029	3.600726	3.956528	3.845185	3.418636	3.563913	3.857421	3.69469	3.734768	3.919702	3.82735	4.099792	3.889871	3.686434	3.818359	3.897042	3.958638	3.572751	4.208806	3.918061
100505545_at	LOC100505545	3.94292	3.958386	3.746238	3.785827	3.643773	3.611694	3.722376	3.611538	3.79466	3.672899	3.808909	3.476876	3.836833	3.643726	3.970628	3.57656	3.680673	3.781921	3.937261	4.008	3.7657	4.030283	3.60415	4.023874	3.903901	3.692535	3.709877	3.851116	3.717064	3.868624	3.65874	3.724289	3.904881	3.801744	3.614736	3.873859	3.721371	3.392032	3.913676	3.793424	3.618933	4.006027	3.738107	3.421322	3.821682	3.970867	3.756481	3.8787
100505547_at	LOC100505547	4.900927	5.153572	4.895251	5.057505	5.030783	5.01146	4.876968	4.835524	4.842472	5.022855	4.839853	5.058586	4.917784	5.167755	4.86969	5.035328	4.837825	5.261035	4.676453	5.146137	4.824455	5.275048	4.985512	5.333531	5.133128	4.895183	4.640177	5.120655	5.153736	5.319498	4.849895	5.24169	4.69259	5.010867	5.071845	5.194297	4.727047	5.290814	4.844445	5.223254	5.105863	5.036678	4.882849	4.763732	5.404937	4.834356	5.223671	4.918731
100505549_at	LOC100505549	4.555489	5.003676	4.312067	3.803397	4.663676	5.272737	4.879414	5.696888	6.34007	4.332502	6.214651	5.586947	5.096645	5.160033	5.758122	4.52718	4.714957	4.483883	5.043079	6.549693	5.092653	4.447419	7.391993	6.078181	4.418024	5.454142	4.165478	3.889083	4.705226	4.111701	3.785972	4.777531	5.379789	4.79266	4.912003	5.516161	4.777634	4.820287	4.1384	4.286253	4.349967	4.939978	5.497295	3.52616	5.455065	5.117929	7.144217	4.123208
100505554_at	LOC100505554	4.457776	4.481691	4.356651	4.380342	4.57003	4.142638	4.334865	4.662959	4.684757	4.607365	4.340862	4.738058	4.519168	4.171271	4.566255	4.622676	4.266256	5.364225	4.801308	4.525281	4.716275	4.759969	4.951493	4.413158	4.720495	4.531261	4.574311	4.837426	4.713814	4.970627	4.590228	5.254823	4.577391	4.391796	4.605536	4.56358	4.236448	4.85102	4.533133	4.693425	4.855756	5.061788	4.874945	4.319121	4.43269	4.330592	5.292518	4.433054
100505555_at	LOC100505555	3.819342	3.580012	3.44211	3.637804	3.655457	4.738945	3.614101	3.802712	3.489319	3.71606	4.280445	3.491444	3.706181	3.670737	4.232362	3.914246	4.076079	3.920107	4.285681	4.245915	3.992689	3.73246	3.870389	3.68656	3.942464	3.935618	3.362559	3.477583	3.896714	3.459933	3.793084	3.763528	3.831634	3.510776	4.405454	3.30039	5.211059	3.652014	4.787546	4.521234	3.550948	3.503873	3.901621	3.526828	3.737708	3.636611	3.8956	3.618753
100505562_at	LOC100505562	4.597826	8.515213	7.499962	5.291847	4.524993	5.331442	4.679751	4.833775	5.426618	7.346373	4.891175	4.668047	4.445499	4.983763	4.783522	6.704102	4.736659	4.570661	5.343237	4.974205	5.17509	5.171508	4.804035	5.127759	5.292628	4.72248	5.149202	4.783091	4.636572	4.732491	5.43871	4.941421	4.466075	4.660067	5.150187	4.613208	5.551474	4.275015	6.696055	4.690904	5.240166	6.229077	6.794992	4.797458	4.470899	4.674467	5.180359	4.760023
100505564_at	LOC100505564	3.089011	3.30923	3.248945	3.212718	3.630831	3.42831	3.275382	3.371683	3.406854	3.795659	3.352783	3.491132	3.369672	3.232288	3.597206	3.420815	3.183852	3.642055	3.250246	3.283779	3.345739	3.583292	3.071892	3.382852	3.303241	3.348504	3.654021	3.505282	3.363765	3.462916	3.342398	3.341288	3.420461	3.17218	3.305464	3.297339	3.272994	6.424081	3.266316	3.458671	3.470399	3.254418	3.28318	3.301657	3.306349	3.438635	3.493129	3.398247
100505565_at	LOC100505565	3.406961	3.746985	3.482616	3.52028	7.009327	3.703754	3.285637	3.437734	3.443463	3.517559	3.471689	3.439932	3.438395	3.510444	3.51639	3.722453	3.367931	3.78604	3.44478	3.409978	3.416178	3.769064	3.503008	3.448963	3.371048	3.430485	3.628656	3.453552	3.490832	3.180677	3.571541	3.329986	3.625438	3.513308	3.584794	3.662679	3.34283	3.605839	3.792	3.57295	3.576543	3.6417	3.489703	4.241797	3.286774	3.535656	3.650252	3.387529
100505570_at	LOC100505570	4.181655	5.033256	4.62179	4.467257	4.899165	4.789534	3.87097	4.23554	4.339841	4.938711	4.123208	4.043247	4.038127	4.201771	4.545929	4.509776	4.52427	4.273511	4.168156	4.88282	4.686861	3.980975	4.418173	4.516564	4.774391	3.853383	4.785141	4.326598	4.596369	3.66553	4.026821	3.973035	4.698328	4.671374	5.53476	4.136916	4.308085	4.89771	4.557422	4.479279	4.812652	4.379875	4.852914	4.44721	4.23903	4.339603	4.300067	4.372092
100505572_at	LOC100505572	3.822689	3.882763	3.860512	3.527364	3.758466	3.601536	3.594304	3.90492	3.878316	3.803749	3.457885	3.573054	3.914633	3.45333	3.525474	3.84194	3.711558	3.689174	3.584948	3.615337	3.987054	3.709968	3.614297	3.896503	3.825627	3.671678	3.613259	3.71378	3.699518	3.770907	3.727832	3.679022	4.047223	4.135233	3.752487	3.565158	3.602026	3.582057	3.663809	3.521708	3.521472	3.568863	3.733684	3.547538	3.162271	3.589061	4.0092	3.402527
100505573_at	LOC100505573	7.260766	6.246135	6.233759	5.883397	6.790859	6.366933	8.60833	7.357173	7.572612	6.553183	5.66166	6.629593	6.867267	7.979769	6.17446	6.165977	6.873795	6.583584	7.433521	7.280325	7.8092	6.658819	7.497903	8.448898	9.492603	7.551553	7.327828	7.521495	5.480705	8.609439	6.065216	6.324169	7.522963	6.704631	6.926629	6.340491	6.763971	7.422706	6.02403	6.504043	5.025077	7.301653	6.767015	6.700779	7.501807	7.924299	7.54133	7.034871
100505574_at	LOC100505574	4.104699	4.740322	4.359042	4.355487	4.960554	4.923038	4.204769	4.384351	4.700989	4.475205	4.655891	4.056111	4.362152	4.638016	4.164002	3.905093	4.877742	4.587943	5.064974	4.530961	4.658127	5.059237	4.267044	4.694605	4.316821	4.258433	4.497138	4.535842	3.964852	4.315151	4.490225	4.68974	4.828478	4.483758	4.13737	4.24518	4.372284	4.420079	4.147994	4.616333	4.541915	4.527431	4.594787	4.571213	4.274522	4.537276	4.685729	4.524021
100505576_at	LOC100505576	4.599435	4.842043	4.499036	4.275106	4.167042	5.317589	4.085203	4.232428	5.184343	4.795771	6.614353	4.309081	4.347606	4.234245	4.412892	5.004636	6.580862	4.452549	5.162818	4.674783	4.859964	5.373486	4.284674	4.550262	5.037374	4.807517	4.841246	4.347809	4.493687	4.33526	4.783855	4.81867	4.686015	4.377799	5.281387	4.648182	5.246726	4.208388	5.707704	5.077768	4.71465	4.827801	6.229764	4.280279	4.822491	4.5713	5.724546	4.57284
100505583_at	LOC100505583	3.634901	3.678946	3.717537	3.816585	3.787287	3.940477	3.566928	3.548134	3.634447	3.841798	3.773858	3.703013	4.001077	3.90884	3.78437	3.94027	3.735298	3.947299	3.928229	3.773865	3.799546	3.909677	3.977419	3.964491	3.795006	3.727751	3.88733	3.95844	3.901174	3.90623	4.109471	3.933788	3.729827	3.89591	3.86972	3.663878	3.518892	3.826094	3.772927	4.00299	3.960086	3.510317	3.854743	3.899655	3.819962	3.849563	3.819837	3.855191
100505592_at	LOC100505592	4.070267	4.836205	4.38803	4.122392	3.980775	3.918059	3.740601	3.970716	3.955998	4.375536	3.982461	5.842753	3.986156	4.084584	9.001197	3.92381	4.057485	4.345994	3.926873	4.514133	3.945463	4.107636	3.627985	4.223366	5.055695	5.046176	4.780121	9.191207	4.229889	3.938618	4.200729	4.081007	4.191388	4.362428	3.873643	4.303678	7.468176	9.002722	4.285471	4.262191	4.239658	4.315006	6.06278	4.308478	4.036048	9.640607	4.149947	4.042137
100505598_at	PEX5L-AS2	3.603257	3.864836	3.764051	3.853405	3.886158	4.183737	3.711226	3.766861	3.835146	3.960918	3.679184	3.920085	3.819121	4.006651	3.841709	3.876454	3.741139	3.768756	3.857976	3.906405	3.890674	3.819644	3.968056	3.884657	3.831885	3.808963	3.947534	3.796758	3.610245	3.995731	3.823991	3.810857	3.611853	3.630023	4.221739	3.818612	3.892322	3.785431	3.646021	3.836669	3.845954	3.514114	3.93786	3.640232	3.676884	3.926201	4.194526	4.111721
100505601_at	LOC100505601	3.465862	4.625211	4.029172	3.931259	4.328739	4.58338	3.60922	3.449707	4.554428	3.768587	6.04782	3.411926	3.448596	3.640139	3.644661	5.039964	3.459743	3.693458	4.149975	4.282275	3.999928	3.756915	3.620742	3.65966	3.924229	3.835225	3.649775	3.80067	4.196734	3.420084	3.514126	4.467173	3.831504	3.873962	3.763943	3.714411	5.63196	3.809704	4.558169	4.422677	3.928414	3.765989	5.866132	3.36334	3.569035	4.242759	3.533237	4.130639
100505606_at	LOC100505606	3.923819	4.425728	4.409147	3.961554	4.686736	4.462091	3.875095	3.961706	4.149813	4.580766	4.404704	4.428622	4.926284	4.059253	4.511465	4.271464	4.311631	4.415003	4.660885	4.682374	4.504395	4.283442	4.168636	4.12505	4.435767	4.006671	4.44625	4.390491	4.165069	4.082329	4.046278	4.183247	3.920147	4.47258	4.316304	4.259906	4.320641	4.448123	4.495545	4.06644	4.050014	4.129226	4.699225	4.137053	4.226881	4.562649	4.233073	4.482466
100505609_at	LOC100505609	3.613927	3.676202	3.809466	3.563292	3.573442	3.877182	3.61532	3.696676	3.785138	3.86022	3.783789	3.635091	3.787653	3.818966	3.507757	3.817002	3.584826	3.727722	3.8584	3.585876	3.793146	3.564073	3.643503	3.830081	3.641435	3.558783	3.757029	3.722598	3.610978	3.842513	3.796794	3.806549	3.646274	3.873351	3.793371	3.842722	3.688394	3.686768	3.608062	3.569062	3.577116	3.514758	3.744213	3.4726	3.516524	4.006	3.772193	3.592065
100505616_at	LOC100505616	9.975015	9.191968	9.716652	9.370043	9.325418	10.21351	11.07238	9.656685	9.188082	9.186202	9.596375	8.098811	9.352616	9.59819	9.164345	9.618457	8.992136	8.808054	8.919648	9.476502	8.340171	9.187051	9.189828	8.901609	7.599998	9.764615	9.54179	9.452133	8.690119	10.58377	9.571931	10.1428	9.407789	8.76903	9.813005	9.568248	7.8984	10.19949	7.704994	10.07746	8.648626	9.529341	10.47852	8.870092	9.123293	8.578848	9.498473	9.679915
100505619_at	LOC100505619	3.875604	3.912305	4.038044	4.07008	3.946672	4.171113	3.797117	4.000299	4.183268	4.343464	4.268461	4.112285	4.236721	4.153987	4.093171	3.9213	4.096994	3.818252	4.042644	4.243355	4.270272	4.463949	4.082022	4.096348	4.145401	4.092128	3.988048	3.861488	4.180804	4.194273	4.070506	4.213769	4.157363	4.077922	4.100856	4.001748	3.811551	4.179296	3.96231	4.007282	4.012911	4.090604	4.155003	3.897677	4.419619	4.199119	4.241784	4.03634
100505622_at	LOC100505622	4.096309	4.586389	4.23349	3.930981	4.141777	4.285965	3.972703	4.203232	4.214906	4.253414	4.117735	4.150231	4.099516	3.92223	4.006596	4.032656	3.913335	4.053029	3.866058	4.117248	4.294838	4.04084	4.203806	4.180521	4.170404	4.132391	4.164903	3.953734	4.158923	4.011791	4.284109	4.292173	4.088993	3.918467	4.145112	3.981567	3.874636	4.036043	4.009697	4.162116	3.988092	4.002944	4.113565	4.011117	3.965375	4.043051	5.535624	3.969145
100505624_at	LOC100505624	4.130492	4.166678	4.178262	4.042786	4.368421	4.40994	3.742107	4.004597	3.929409	4.34399	3.960779	4.064966	3.936317	4.182597	4.197428	4.14522	3.979388	4.321771	4.238474	4.143627	4.203682	4.151951	4.081351	4.357586	4.126299	4.137313	4.202502	4.074126	4.140131	4.198929	4.269723	4.324676	4.09584	4.129857	4.250491	4.12949	3.943723	4.024889	4.178655	4.372835	4.366557	4.124097	4.223083	4.050804	4.114003	4.06489	4.48405	4.066998
100505633_at	LOC100505633	3.68831	3.712401	3.70275	5.66377	3.630511	3.965878	3.497061	3.774349	3.856886	7.000743	3.783174	3.657814	4.021448	3.763942	3.839991	4.941568	3.73761	10.63414	4.808196	3.926346	4.066144	3.770235	3.776066	3.7535	10.18666	4.105841	3.756597	3.564489	6.727716	3.595174	7.213047	4.210826	3.651954	3.855636	4.271964	3.680847	3.590238	3.915653	9.430683	3.886201	3.893006	4.654715	3.745549	3.668471	3.613144	3.445765	3.775574	3.685933
100505634_at	LOC100505634	6.713595	6.870297	6.951665	5.464931	6.336604	6.432387	5.282679	4.809863	7.141146	7.11536	6.123124	6.217047	5.142451	5.067366	6.052409	6.379263	4.993507	7.159713	6.890703	5.24705	6.565108	5.398703	5.342417	5.408425	8.303642	4.903775	8.572968	6.891917	5.316176	4.608862	5.049123	4.673673	6.878249	7.321257	8.191747	3.727599	6.637144	4.418176	6.319357	5.759832	4.633063	7.138036	6.242527	7.943623	7.560056	7.020485	5.859834	7.260293
100505635_at	LOC100505635	4.261587	4.422334	4.190385	4.385908	3.801274	4.547714	4.453851	4.334012	4.345315	4.951184	4.504626	4.687512	5.238716	4.733375	4.193361	3.697417	4.187079	3.533451	4.190051	3.941573	4.041542	3.899057	3.826538	4.268811	4.086977	4.590772	4.032241	4.390491	4.20142	4.78095	4.856008	4.031459	4.542285	4.084848	4.580683	4.118817	4.070522	4.194229	3.809177	4.539858	4.210612	4.514877	4.692393	4.383847	3.982424	4.350157	5.445302	4.153253
100505639_at	LOC100505639	4.966272	5.129305	5.15442	5.081594	4.964474	4.994282	4.879293	5.025707	4.695424	5.125019	4.876951	4.972849	5.165278	6.439999	5.250019	5.110288	5.089869	5.223773	5.05689	4.948252	5.092744	5.131684	5.433203	5.417032	5.156982	4.855054	5.116898	5.067625	4.991053	5.194948	5.212778	5.077702	4.822105	4.740137	4.823915	5.017641	4.859375	5.079197	5.323617	5.296096	5.35428	5.342536	5.247358	4.612199	4.991062	5.374833	5.656831	5.204023
100505641_at	FGD5-AS1	10.53803	9.74245	9.987678	10.64865	10.19885	10.53689	10.05926	10.02345	9.340534	10.05797	10.64516	9.28681	11.54009	10.45726	9.962519	10.84685	10.67044	10.03471	9.747619	10.75942	10.71052	9.621996	10.7818	9.720873	10.25572	10.42278	9.141582	10.32686	10.62364	9.0463	10.02234	10.25142	10.4641	10.38534	10.51003	10.15084	10.49861	10.1885	10.49417	9.50688	9.672067	10.29628	10.18491	10.5623	10.82602	11.15188	9.982087	10.64324
100505644_at	LOC100505644	4.931442	5.11737	5.29921	4.927192	5.00713	5.476885	5.501558	4.502547	7.145561	5.823054	4.68387	6.761761	6.744164	5.096488	4.951342	5.889795	4.860311	5.173693	4.930947	4.838298	4.687094	6.420353	5.00482	4.946932	4.605602	5.823192	4.8116	6.596434	4.736762	5.106759	6.73196	5.224701	5.002316	4.546135	4.776958	4.861805	5.371614	5.114356	6.000087	4.976807	4.769836	4.589184	5.035788	4.425052	4.888258	6.515517	7.898469	4.811292
100505649_at	LOC100505649	3.468667	3.604124	3.59999	3.767683	3.538974	3.580284	3.452818	3.360371	3.699237	3.587756	3.416115	3.578211	3.683914	3.619455	3.625115	3.767703	3.631569	3.711244	3.287628	3.860966	3.558282	3.581599	3.583407	3.755009	3.573158	3.692889	3.542184	3.650325	3.657049	3.683817	3.909571	3.671018	3.874412	3.443551	3.754725	3.773034	3.646771	3.485212	3.862371	3.951553	3.979771	3.440596	3.755852	3.448796	3.713758	3.691215	3.668745	3.680674
100505650_at	LOC100505650	3.934243	11.80392	9.079244	4.065114	9.33809	7.607698	3.86716	4.134503	3.943119	4.122565	4.006424	3.845599	3.815797	4.04056	3.935252	4.029243	4.098373	3.990007	3.864086	3.892823	3.928383	11.55094	4.173144	3.936287	3.967243	3.942641	4.093524	3.871885	4.048599	4.199131	6.398552	4.03428	4.111101	3.410072	3.683096	4.220595	8.709892	4.233355	4.430019	12.667	3.834816	4.072112	4.158603	3.930502	10.68824	4.113698	11.74087	3.979877
100505657_at	LOC100505657	4.30948	4.139447	4.39785	4.381028	5.236483	4.538316	4.426305	4.385863	4.603621	4.22397	4.299287	4.268795	4.759345	4.301819	4.307402	4.242702	4.664702	4.424668	4.218771	4.620138	4.101502	4.213631	4.844189	5.108123	4.477298	4.436844	4.20315	4.324546	4.217187	4.385823	4.223039	4.915929	4.353582	3.813523	4.169458	4.200614	4.474818	4.629076	4.656935	4.322498	4.197365	4.016781	4.520844	4.083361	4.10277	3.879849	4.005166	4.106649
100505658_at	LOC100505658	3.761535	3.81971	3.880742	3.674356	3.788161	3.64635	3.600757	3.768631	3.833432	3.749782	3.802913	3.692329	3.890277	3.560261	3.75152	4.041879	3.759714	3.901522	3.801859	3.821799	4.018004	3.900567	4.015895	3.91704	3.841864	3.532143	3.769407	3.939016	3.712281	3.784367	3.797663	3.777965	3.607677	3.563819	3.658393	3.759728	3.865655	3.476518	3.720189	3.747558	3.955948	3.706344	3.830092	3.314327	4.177097	3.894647	3.835297	3.857712
100505659_at	LOC100505659	3.901656	3.875828	3.770521	3.576402	3.85333	3.879935	3.678438	3.708552	3.818576	3.884837	3.591651	3.748571	3.610253	3.89074	4.003036	3.764665	3.7296	4.259081	4.004512	3.808584	3.678656	3.863991	3.714551	3.864354	3.69989	3.548468	3.627347	3.874201	3.669575	4.072723	3.797367	3.694066	3.752459	3.637699	3.572073	3.909343	3.875376	3.694653	3.761213	3.685289	3.839824	3.887351	3.95484	3.413111	4.013312	3.752489	3.992779	3.804751
100505664_at	LOC100505664	4.192677	3.935075	4.421483	4.226001	4.157303	4.053053	3.673413	3.801994	4.065633	3.924268	4.108356	3.780213	4.008199	3.978971	4.064073	3.776439	3.986666	4.000204	3.802377	3.930433	3.909415	4.058976	3.911643	4.094634	3.945699	3.90797	4.017525	4.129552	4.132295	3.979806	4.06572	4.184373	3.916447	4.011491	3.834475	4.05974	3.939825	4.192083	3.808994	4.11999	4.125921	4.304308	4.081318	4.318563	3.880231	4.137015	4.407476	4.081377
100505666_at	LOC100505666	4.284841	4.368003	4.429103	4.787684	4.630876	4.472545	4.368608	4.307483	4.497014	4.341275	4.765431	4.203477	4.183943	4.1673	4.385235	5.030479	4.583739	4.817903	5.565055	5.121086	4.48843	4.518259	4.581279	4.635267	3.888468	5.294924	4.16482	4.579255	5.172	4.909822	5.062165	6.129356	5.318112	4.089705	4.74743	4.681674	4.71755	4.526054	5.212416	4.784183	5.249467	4.216626	5.381668	4.161033	4.552383	4.403895	4.843997	4.151637
100505668_at	LOC100505668	4.628372	5.13584	5.61204	4.539054	4.237253	4.516647	4.083107	5.003685	4.280672	5.593043	4.153367	4.44261	4.570571	4.315454	4.442911	5.027441	4.228439	4.503683	4.562334	4.317454	6.44412	4.358634	4.49827	4.582076	4.386776	4.19687	4.499485	4.268895	4.385505	4.306839	4.848711	4.286223	4.560989	4.356966	4.500853	4.35429	4.5497	4.442797	4.59813	4.457997	5.743706	8.887912	4.941619	4.469594	4.321814	4.21228	4.186164	4.803806
100505676_at	LOC100505676	3.456022	3.666179	3.587015	3.408905	3.63367	3.683597	3.631648	3.639035	3.595228	3.66082	3.455292	3.446667	3.615315	3.401755	3.625513	3.518577	3.471254	3.634622	3.66136	3.663011	3.485955	3.401026	3.629039	3.5664	3.582557	4.094055	3.708256	3.63944	3.772911	3.622305	3.678095	3.873241	3.678015	3.626738	3.965621	3.604151	3.768499	3.497954	3.584346	3.62547	3.550509	3.743588	3.639661	3.519111	3.503871	3.594752	3.83715	3.600286
100505681_at	LOC100505681	3.968067	4.93558	4.778954	4.6132	4.591921	4.934091	4.426319	4.83819	4.145276	5.770117	4.93339	4.447575	4.650735	4.815544	4.573165	5.669529	4.845175	5.065275	4.740777	4.816766	4.737637	5.332572	4.469733	4.82628	4.449938	5.167766	5.172499	5.060744	4.437433	4.949985	5.019983	4.765909	4.82108	4.524447	4.336262	4.039807	4.405784	5.033377	4.700022	4.792252	5.091742	4.421355	5.084693	4.372495	4.511865	5.159316	6.388128	4.73795
100505683_at	LOC100505683	3.829444	4.031863	4.210506	3.879186	4.100377	4.306621	4.771416	4.793476	3.914509	3.816553	5.016647	3.842431	4.098106	3.97616	3.935134	3.973634	3.826306	4.075336	4.105432	3.766722	3.756415	4.449352	4.427922	4.06354	3.935827	4.289535	4.935874	4.077072	4.242209	4.783182	4.235064	5.052798	3.815521	3.704508	4.092511	3.970158	3.720309	3.78161	4.36246	4.579566	4.009286	4.204906	4.223472	3.745177	3.81062	4.041572	5.847978	4.027737
100505685_at	LOC100505685	3.668745	3.431601	3.810736	3.377539	3.378773	3.786169	3.385577	3.571243	3.823214	3.705725	3.828133	3.820406	3.756634	3.812176	3.53988	3.453999	3.620761	3.83587	3.549738	3.760628	3.552042	3.830178	3.547319	3.72983	3.634845	3.611886	3.567743	3.723927	3.484071	3.597686	3.604382	3.800299	3.760841	3.571763	3.82374	3.784644	3.560617	3.758222	3.720518	3.642101	3.650512	3.571063	3.6567	3.589618	3.662458	3.690255	3.605408	3.647176
100505686_at	LOC100505686	3.670169	4.283151	4.494286	3.984123	3.990659	4.006495	3.960147	3.921283	3.791606	3.536634	4.242146	4.068408	4.30241	3.936288	4.246262	3.704498	3.671774	4.851186	3.480298	4.56227	4.213752	4.004387	3.776119	3.814227	3.350967	4.169608	3.796168	3.690826	3.538439	3.836031	4.444971	4.241316	4.025541	4.122727	3.817819	3.874504	3.848547	3.618579	3.60567	4.189692	3.812988	3.919718	3.925049	3.75041	4.509132	3.811355	4.268283	3.822298
100505687_at	LOC100505687	9.256484	7.757834	8.208041	10.06891	9.333712	5.479673	10.312	9.330176	8.227531	7.999016	7.814959	9.936692	8.347987	9.114243	8.161238	7.841782	8.602015	7.127257	6.774136	8.79236	3.963301	6.398244	8.896002	8.02184	8.09014	6.961059	8.818385	8.441607	3.706002	7.838821	7.210136	3.586006	10.36414	10.36209	7.73313	5.566342	8.010623	8.862886	6.760174	8.240421	8.161646	10.61532	7.500727	9.832896	8.765135	9.75357	8.589539	8.338825
100505697_at	LOC100505697	4.437123	4.730481	4.657959	4.275369	4.849052	4.611412	4.746672	4.117286	4.559338	4.238649	4.471903	4.429314	4.193306	5.098129	4.449679	4.807735	4.054905	4.669717	4.418299	4.474995	4.339478	4.338091	4.808565	4.924389	4.074877	4.415548	4.577514	4.255129	4.511821	4.481563	4.583511	4.366574	4.508324	4.569718	4.12668	4.815123	4.606526	4.442031	4.567171	4.772987	4.391094	4.296651	4.411361	3.961655	4.441426	4.31681	4.295959	4.730562
100505702_at	LOC100505702	3.736251	5.028738	4.548391	3.698301	3.785986	3.72823	3.694575	3.822323	3.782349	4.273988	3.895236	3.481141	3.813869	3.817589	3.466104	4.127487	3.872938	3.782553	3.91364	3.618052	4.62178	3.900066	3.547319	3.516452	4.347532	3.735197	3.61497	3.641748	3.755718	3.484512	3.859555	3.568922	3.686922	3.800863	3.962648	3.444625	3.938461	3.808337	3.629125	3.539392	3.702557	4.058131	3.580075	3.511889	3.429051	3.695102	4.053932	4.620761
100505709_at	LOC100505709	3.523167	3.690978	3.574341	3.365808	3.523572	3.380397	3.476195	3.331648	3.424295	3.588661	3.529662	3.237052	3.36973	3.447245	3.516201	3.459439	3.275961	3.382626	3.401608	3.515115	3.476518	3.329721	3.512066	3.564887	3.368914	3.424751	3.297814	3.346736	3.251633	3.451961	3.411428	3.422909	3.503972	3.33515	3.569037	3.478755	3.387414	3.681026	3.304035	3.479389	3.609176	3.579194	3.500326	3.474246	3.505978	3.369813	3.518309	3.344364
100505710_at	LOC100505710	4.565195	4.609402	4.453414	5.589183	4.321127	4.596136	4.508821	4.723682	4.931768	5.285887	5.746216	5.523493	4.965585	4.757074	4.930958	4.671614	4.914596	4.911955	4.629859	4.953536	5.663879	4.696739	4.589706	5.442855	5.081608	4.920566	5.691545	4.323572	4.431186	4.592872	5.12031	4.674044	5.887678	5.177386	4.805869	4.613621	4.812878	5.11573	4.908521	4.85628	5.039738	5.131657	5.408762	4.636257	4.638987	4.633152	5.233882	5.287514
100505711_at	LOC100505711	5.141425	5.386086	5.290588	5.600412	5.518602	5.766019	5.521983	5.213734	5.530006	5.622732	6.009085	5.869766	5.70264	5.793021	5.483567	5.663505	5.488271	5.526524	5.459973	5.685837	5.370459	5.878416	5.655482	5.725747	5.440456	5.397715	5.414221	5.852732	5.925611	5.708247	5.437205	5.581994	5.689692	5.107273	5.504419	5.768526	5.470117	5.628701	5.738873	6.13344	5.710191	5.369088	5.581263	5.076967	5.865581	5.701314	5.770751	5.39804
100505715_at	LOC100505715	8.571947	6.587719	5.419146	6.816797	7.513831	5.420193	5.484963	8.951526	8.922213	7.287234	5.521372	7.058483	7.584204	5.776633	7.844186	6.940747	9.076558	7.610378	7.525787	5.332652	7.752015	5.755901	6.026503	7.053929	8.736656	7.975282	8.226236	7.035441	7.702133	7.967038	7.926043	6.875044	7.959335	7.539608	10.05457	4.839388	5.333683	7.818603	5.481589	4.742686	7.447607	7.558166	6.229745	7.644838	8.001257	6.841004	7.691952	8.066697
100505716_at	LOC100505716	3.93684	4.168462	4.596364	3.86391	3.975951	4.138648	3.883012	3.977563	4.035257	3.992401	4.172408	4.133372	4.199317	3.903116	3.860484	3.852313	4.165974	3.901768	3.868428	4.104311	3.861483	4.174601	4.085663	3.836215	4.126522	4.520229	3.878257	4.143515	4.059242	4.043053	4.110694	3.873456	3.852412	4.089373	4.0289	4.24905	3.843044	4.086091	3.741528	3.849303	4.396974	4.353674	4.332207	3.975224	3.800019	4.078402	4.000893	3.956044
100505718_at	LOC100505718	3.691641	4.014848	3.883618	3.618162	4.015228	3.686803	3.386523	3.679237	3.849255	3.64982	3.69309	3.636659	3.530933	3.833881	3.537454	3.521756	3.787964	3.628121	3.749253	3.498397	3.785257	3.855231	3.519159	3.805077	3.402793	3.684373	3.558977	3.781928	3.497784	3.833066	3.533944	3.921755	3.698566	3.74497	3.648554	3.517242	3.525671	3.568155	3.382524	3.49051	3.445015	3.519434	3.614435	3.622	3.562195	3.375399	3.74081	3.514814
100505725_at	LOC100505725	3.851347	3.428712	3.451176	3.528865	3.864967	4.028185	3.570373	3.714084	4.02808	3.606229	3.523021	3.600122	3.805044	3.726235	3.56038	3.584127	3.362454	3.915614	3.654183	3.385543	3.695242	3.594423	3.428293	3.605675	3.560875	3.797072	3.463418	3.59085	3.675623	3.798739	3.586853	3.319508	3.832499	3.466493	3.708472	3.577375	3.731491	3.628285	3.69892	3.545969	3.87357	3.362317	3.580466	3.80273	3.755549	3.355373	3.607199	3.675096
100505727_at	LOC100505727	3.707823	3.823417	3.938561	3.528546	6.899135	3.681154	3.526928	3.579483	5.002269	3.759181	5.118124	3.713259	3.811871	4.414228	3.789002	3.759021	3.872892	3.77003	3.856647	6.590398	3.82532	3.762362	3.965913	3.849185	3.785724	3.655181	3.808616	4.337778	3.739269	3.708608	3.650639	3.857851	7.438861	3.642548	3.75083	3.58196	4.899185	3.85558	3.857664	4.043245	3.710227	3.742008	3.73068	3.464126	3.577401	3.706498	3.710671	3.800286
100505729_at	LOC100505729	5.629819	4.976845	5.621982	8.125361	5.110043	5.724001	6.53207	6.150284	5.671996	4.956242	5.164315	5.562291	4.931834	5.098912	5.795302	4.386976	4.3589	5.009983	5.380358	5.56731	5.356518	5.603891	6.35085	5.845071	4.429838	5.72041	4.581232	7.083893	4.737978	7.082834	4.808729	6.227302	6.692076	5.053316	5.202464	6.504423	4.773595	6.343196	4.319155	4.478438	5.074231	8.771645	5.682634	5.568962	5.433652	4.903253	6.406179	5.212098
100505730_at	LOC100505730	4.784398	5.272936	5.09233	4.776262	9.228113	7.215014	7.966582	7.001367	7.075177	5.56407	7.006821	6.950045	5.421453	5.745794	5.481248	5.247547	6.360062	4.063165	6.135931	5.713421	4.313428	7.284389	8.114442	8.126776	4.26886	8.682503	5.024022	6.958457	4.247762	6.789344	6.825271	8.68581	5.970671	5.484565	6.739028	6.750296	5.089448	5.694151	4.286838	4.820004	5.574326	7.283492	7.028724	6.079176	3.615619	6.247897	6.399565	6.187047
100505735_at	LOC100505735	3.683387	4.023143	4.063915	3.739999	3.984543	3.916753	3.845336	3.714144	3.663083	3.969134	3.63399	3.778618	3.793467	3.590127	3.820902	3.59876	3.632131	3.740316	4.042483	3.657597	4.013385	3.657071	3.924166	3.772721	3.641422	3.82594	3.366885	3.745339	3.877283	3.73062	3.844612	3.49629	3.679699	3.735065	3.640169	3.633391	3.794047	3.722989	3.798408	3.976606	3.641319	3.578548	3.805553	3.649701	3.982424	3.911155	4.248556	3.806967
100505738_at	LOC100505738	6.124105	6.320028	5.516806	4.279215	5.787156	4.969924	9.306503	6.304424	5.176247	5.15579	5.325827	5.847812	7.203258	6.734387	5.054527	5.389994	5.630866	4.244251	6.150527	5.273866	6.70353	4.8234	9.116281	4.579126	4.416313	4.444931	6.097675	4.201589	4.551375	9.24636	6.869006	4.591442	7.516916	6.120299	4.499501	7.705252	4.316051	5.521163	4.139215	7.2802	5.350598	4.339326	4.457139	6.680894	6.512164	5.07829	5.665624	6.539823
100505741_at	SPATA1	3.707876	3.681294	3.600432	3.79863	4.195353	3.630338	3.196301	3.296035	3.863548	4.062495	3.440817	3.646974	3.336197	3.455829	3.993671	3.728233	3.418703	3.999944	4.112974	4.268507	3.806768	3.670734	3.380819	3.860642	3.767085	3.44419	3.474671	3.56039	3.398043	3.20765	3.320012	3.902617	3.236953	3.855898	3.677423	3.719159	3.774048	3.969289	3.883663	3.756613	3.590667	3.643979	3.853305	3.593858	3.784511	3.62933	3.365593	3.857269
100505746_at	LOC100505746	4.162952	4.080825	4.084308	5.847905	4.219649	5.507113	3.984298	3.958207	4.456023	5.21255	4.053019	4.093759	3.974756	3.944773	3.9796	4.199484	4.828718	7.432344	4.164162	4.018562	4.113454	4.569797	3.988546	4.022307	4.014374	4.06085	4.241935	4.000474	4.138564	4.201914	4.338313	4.303809	4.205316	4.007369	4.195728	3.97744	4.401627	3.999844	7.243347	4.369208	8.282793	3.963292	5.54602	4.027358	4.179511	4.104617	4.614617	4.093768
100505750_at	LOC100505750	3.707876	3.734574	3.760422	3.50763	3.867166	3.783556	3.420658	3.596156	3.704246	3.920432	3.765958	3.880251	3.621392	3.660191	3.608202	3.787465	3.728542	3.562782	3.856591	3.645455	3.791133	3.886575	3.625204	4.12505	3.886248	3.711541	3.477054	3.772679	3.728083	3.871331	3.684328	3.57387	3.689493	3.74319	3.902328	3.782274	3.456745	3.897515	3.834899	3.999783	3.737482	3.642173	3.638311	3.790831	3.602454	3.644481	3.987336	3.90505
100505758_at	PRMT5-AS1	4.630671	4.572787	4.896924	4.680148	4.930812	4.987766	4.901753	4.584529	4.648159	4.523382	4.621673	4.718286	4.730763	5.126567	4.764203	4.666199	4.434795	4.375392	4.803076	4.769734	4.94494	4.656936	4.562761	4.91725	4.528007	5.009541	4.256461	4.62693	4.685389	5.337381	4.550637	4.898756	4.414264	4.741383	4.319764	4.619913	4.782425	4.590859	4.682916	4.27689	4.765131	4.489635	4.994226	4.481481	4.837481	4.915561	4.26634	4.721671
100505760_at	LOC100505760	3.708787	4.338987	4.464313	3.795477	3.822404	4.223855	6.576726	4.07545	3.704816	3.649149	3.715907	5.314863	8.739742	7.255005	3.824521	3.76981	4.430402	3.674266	3.901764	3.854678	3.847229	3.778635	9.20051	6.533892	3.720136	4.090201	4.222323	4.176674	3.821525	6.757404	3.67525	4.241316	4.075121	4.065071	3.973026	6.456896	4.179826	4.118814	3.763384	3.961139	3.886308	3.620434	3.77668	3.796782	3.875785	5.508138	3.82165	3.984798
100505761_at	LOC100505761	5.485749	4.260873	4.324265	5.785618	6.270945	6.076967	6.18579	7.871327	5.979296	6.062179	6.11547	4.502032	6.17289	5.845532	6.060025	7.011838	5.317926	4.28773	6.511777	5.818188	4.234692	7.196472	7.925181	6.472414	4.009246	7.690914	3.98449	3.944671	5.899762	8.222971	6.913882	7.039183	4.53964	4.894402	4.992798	6.235418	5.822483	4.487312	4.613788	7.484767	5.551492	4.274307	6.518925	4.452416	5.614978	4.283659	5.62127	4.674349
100505763_at	LOC100505763	5.585638	6.048608	5.488169	5.39846	6.104444	6.487206	6.176495	6.193679	6.886064	5.672684	6.915974	5.93883	5.427119	6.769177	6.059222	6.418469	6.616459	6.482138	6.950637	6.050823	5.711072	5.517868	5.560883	6.085316	5.65095	6.271427	5.144789	6.266699	5.914959	5.862275	6.854364	6.390052	6.295693	6.188918	6.683965	5.387183	6.960909	6.777172	5.985358	7.296816	6.064463	6.376777	6.318837	5.410376	5.975369	5.692259	6.605846	5.406699
100505768_at	LOC100505768	3.666058	3.892982	3.628369	3.481124	3.488267	3.439224	3.264722	3.455002	3.564429	3.694508	3.564029	3.787085	3.566319	3.485532	3.442385	3.504311	3.438712	3.585477	3.88354	3.540462	3.623467	3.359715	3.473206	3.655915	3.397463	3.558885	3.556338	3.534775	3.479326	3.523715	3.657847	3.4442	3.598508	3.39854	3.640953	3.531429	3.373298	3.917172	3.552409	3.635218	3.559442	3.467565	3.389333	3.386965	3.773886	3.490127	3.567931	3.306365
100505773_at		4.124676	4.59149	4.102925	3.56325	5.191261	4.312773	4.922094	5.731026	6.46209	3.547319	4.149078	4.125305	3.983557	5.98366	5.334837	4.076956	3.424661	3.786017	4.179304	5.976624	4.181636	3.135023	5.092421	3.377706	3.991113	5.423265	3.389389	4.304472	5.785495	5.115302	4.495924	4.909475	4.686627	4.540176	3.227512	5.864409	4.845239	4.943426	3.888224	4.148667	4.015438	3.647386	3.581295	4.801593	4.474544	4.13645	5.840756	4.526644
100505774_at	LOC100505774	4.053657	4.208813	4.717438	4.435576	4.159841	4.592008	4.2039	4.041202	4.32252	4.370091	4.001547	4.243246	4.341039	4.276555	4.162904	4.087488	3.955704	4.144878	4.393313	4.725897	4.296462	4.423303	4.205501	4.211343	4.461761	4.56959	4.236014	4.218303	4.579864	4.433969	4.495924	4.406396	4.286662	4.04217	3.993402	4.266304	4.244846	4.065558	4.008021	4.335544	4.127209	4.211358	4.225873	4.304909	4.100472	4.573352	4.48601	4.298408
100505776_at	LOC100505776	3.487212	3.323929	3.351338	3.279135	3.364609	3.583382	3.379803	3.385638	3.417764	3.528863	3.371553	3.392906	3.272779	3.464579	3.316202	3.247241	3.363174	3.567774	3.378461	3.315267	3.426143	3.484507	3.229537	3.576936	3.341139	3.299217	3.340867	3.248643	3.610438	3.456271	3.634549	3.540029	3.348836	3.410412	3.635482	3.350729	3.291537	3.422983	3.289295	3.330169	3.462394	3.257792	3.39117	3.394825	3.307006	3.495793	3.669637	3.282297
100505782_at	LOC100505782	3.547269	3.530798	3.417716	3.322568	3.592823	3.513679	3.563182	3.553248	3.642817	4.235576	3.491937	3.378912	3.711919	3.655249	3.496137	3.374285	3.453695	3.564055	3.649854	3.501181	3.431266	3.514902	3.383138	3.753431	3.57799	3.541047	3.366199	3.460767	3.494477	3.648521	3.715572	3.749094	3.405962	3.475123	3.593906	3.584516	3.440237	3.429861	3.465473	3.892948	3.556888	3.368932	3.534974	3.397107	3.416205	3.372631	3.915473	3.443578
100505783_at	LOC100505783	4.893483	4.883782	4.242418	4.327567	4.965607	4.869074	6.118859	5.213576	5.669681	4.989494	6.644002	4.863064	4.731931	4.948099	5.162397	5.85147	4.405757	4.799567	5.464037	4.535519	5.15114	4.413661	5.214473	5.930751	5.343051	5.191735	5.29644	5.231108	6.236441	5.976775	5.046333	4.650964	6.63064	5.849597	6.47219	4.336136	4.035682	6.059328	5.49987	4.884624	4.549121	5.582298	6.100629	5.408976	4.80291	6.094663	5.648999	6.41882
100505784_at	LOC100505784	3.648289	3.619787	3.730559	3.922168	3.642249	3.870114	3.654619	3.636296	3.754413	3.719155	4.497604	3.634794	3.627196	4.166934	3.87716	3.64094	3.795388	3.746713	3.789043	3.765158	3.71335	3.60046	3.663315	3.42119	3.811034	3.63336	3.504994	3.694907	3.78488	3.920421	3.706056	3.862482	3.728803	3.594008	4.005106	3.77338	3.514276	3.84168	3.541822	3.581634	3.714584	3.763816	3.459644	3.59686	3.628131	3.807842	3.908105	3.600589
100505786_at	LOC100505786	4.272893	4.631241	4.823481	4.382189	4.284589	4.206627	4.008934	3.991442	4.171506	4.717696	4.358694	4.198768	4.429434	4.152874	4.308695	4.47584	4.525008	4.435	4.806777	4.277702	4.685881	4.733867	4.487677	4.217089	4.173538	4.022927	4.402792	4.394646	4.412874	4.715129	4.472351	4.386311	4.288508	4.065142	4.785851	4.283774	4.067121	4.352704	4.213176	4.400246	4.889947	4.171653	4.605049	4.016381	3.868625	4.358596	4.597376	4.560962
100505792_at	LOC100505792	9.683499	9.684642	9.621136	9.587047	10.08235	9.524702	9.496073	9.140562	10.41715	9.471072	9.932709	8.206983	7.528499	9.087461	8.95364	8.875252	8.616252	9.400016	9.675564	9.432576	8.474987	8.959252	8.873747	8.49516	8.304136	8.321212	8.303634	9.253489	8.85708	8.337413	9.612357	8.502236	8.610688	8.85182	9.431901	8.560647	9.590277	8.980279	8.753684	8.679179	8.58053	9.187354	9.486053	9.313123	9.210132	8.265657	8.543174	9.467145
100505794_at	LOC100505794	5.074946	3.968923	3.353807	4.440022	5.462839	3.58184	5.172101	3.76149	4.04591	4.148605	5.755562	4.339354	4.114178	4.177085	4.816467	4.461406	3.723167	4.193173	3.963389	3.9782	4.93791	3.831309	5.205094	4.666609	4.507188	4.140942	3.988161	4.597656	5.760715	3.913567	4.075194	3.677411	5.42939	4.268543	4.103054	5.724045	3.809291	4.360871	4.484399	4.114605	4.264864	4.653684	4.447148	3.812419	3.652008	4.585736	5.155439	4.659438
100505797_at	LOC100505797	3.478468	3.545368	3.657713	3.574317	3.499293	6.128503	5.743442	3.506481	3.519005	3.783827	3.70216	3.431729	6.820405	3.763747	3.341624	3.579881	3.456555	3.665546	3.567945	3.557928	3.657622	3.669671	3.455041	3.561296	3.889095	6.117497	3.435929	3.592277	3.442884	3.507653	3.622047	3.997585	3.712652	5.694246	3.561932	3.645628	3.353675	3.581701	3.535749	3.73082	3.549177	3.504464	3.426404	5.462563	3.566981	3.368836	4.302408	3.456306
100505801_at	LOC100505801	3.219409	3.305133	3.395817	3.126199	3.113958	3.509325	3.095051	3.208684	3.252928	3.340607	3.200669	3.326159	3.183284	3.466062	3.338244	3.376724	3.217615	3.1318	3.318458	3.18765	3.390899	3.47306	3.269353	3.168535	3.309957	3.171968	3.295845	3.196586	3.496344	3.42533	3.27848	3.333537	3.241801	3.264015	3.473735	3.296189	3.266079	3.437607	3.369739	3.430163	3.276071	3.184742	3.165479	3.185931	3.148364	3.286637	3.515549	3.104345
100505806_at	LOC100505806	3.978805	4.036553	9.275643	5.733984	4.2657	4.176563	3.92453	3.899425	3.905419	4.157514	3.948143	4.016721	3.880002	4.058703	3.718534	4.311425	3.989491	8.320308	3.917309	4.162913	4.37609	4.306755	3.958031	4.322006	8.262819	4.010065	4.004323	3.940541	6.587816	3.856435	3.931957	4.161057	6.969112	8.193644	5.308433	3.961414	3.956754	4.069653	4.274625	9.051322	4.470577	4.192667	4.262024	8.928413	7.203247	6.041799	4.228954	7.367955
100505811_at	LOC100505811	3.676794	3.468661	3.736539	3.616834	3.64782	3.44722	3.476991	3.714611	3.453161	3.400367	3.480046	3.238124	3.692297	3.755235	3.618981	3.754276	3.765324	3.756289	3.815825	3.477619	3.606163	3.726976	3.523956	3.367502	3.76239	3.528897	3.474193	3.489324	4.20811	3.645215	3.634253	3.386358	3.699447	3.69445	3.502215	3.810603	3.65555	3.911731	3.415404	3.826376	3.566685	3.61844	3.441808	3.576555	3.916402	3.447164	3.602577	3.524772
100505820_at	LOC100505820	4.741116	4.630359	4.610916	4.249087	4.536482	4.372516	4.126269	4.422132	4.353144	4.442675	4.212303	4.230718	4.249784	4.271268	4.684166	4.189987	4.176858	4.495587	4.722413	4.394413	4.57778	4.358286	4.617235	4.866272	4.951844	4.540675	4.520651	4.158621	4.413841	4.909523	4.384439	4.543897	4.894816	4.239609	4.513749	4.287494	3.796235	4.640623	4.370248	4.4917	4.773133	4.313102	4.883589	4.360267	4.255188	4.37293	4.415599	4.358098
100505826_at	LOC100505826	5.218662	5.250476	5.733966	4.624852	4.57364	4.652094	4.820026	4.308132	4.91389	5.068819	5.358428	5.022982	5.399981	5.181732	5.178701	4.85334	4.75373	5.828968	4.797021	4.497302	5.049056	5.436007	5.008419	4.756271	4.500871	5.074517	4.869147	4.657059	4.651535	4.424112	5.127151	5.405805	5.278072	4.800949	5.496369	4.841637	4.89401	4.972698	4.779768	5.113717	5.168127	4.901088	4.830074	4.652552	4.980655	4.686204	5.554528	5.46617
100505828_at	LOC100505828	4.067757	3.807697	4.012235	3.753263	3.732808	4.007545	3.854128	3.770544	4.257459	3.802084	3.828078	4.280495	4.067488	4.36064	4.16169	4.077547	3.864686	3.915021	3.880642	4.264811	3.898975	3.9592	4.296369	3.81623	3.980868	3.770466	3.78288	3.945238	4.388986	4.123909	3.989851	3.889079	3.937729	4.145819	3.999356	3.705995	4.082278	3.975507	4.01519	4.531665	3.968739	3.810338	3.833846	3.752605	4.033507	3.996337	4.034668	3.744676
100505832_at	PROX1-AS1	3.65353	3.71565	3.814059	3.529792	3.884838	3.862798	3.569389	4.193152	3.536858	3.644069	3.551199	3.52248	3.55368	3.911235	3.488671	3.536094	3.396342	3.627151	3.471872	3.427763	3.470295	3.545306	4.115071	3.548868	3.549455	3.845424	3.552593	3.428011	3.558996	3.581066	3.420854	3.604011	3.807128	3.408551	3.467959	4.165405	4.077049	3.411807	3.474258	3.551839	3.796649	3.611875	3.438621	3.37306	3.717689	3.682927	3.569094	3.456736
100505835_at	LOC100505835	3.605498	3.732002	3.78547	3.634167	3.640811	3.741976	3.653873	3.681428	3.701587	3.812386	3.887181	3.814595	3.903198	3.754479	3.422541	3.68682	3.479997	3.621734	3.864086	3.684324	3.638806	3.761784	3.617884	3.776546	3.628375	3.856017	3.647848	3.629664	3.385147	3.566133	3.764794	3.779096	3.675879	3.641115	3.875565	3.549285	3.785139	3.628076	4.00804	4.010289	3.754517	3.643042	3.614435	3.8179	3.850379	3.755185	4.054386	3.789113
100505838_at	LOC100505838	3.599626	3.686384	3.667464	3.707746	3.915134	3.764738	3.636953	3.862371	3.73528	3.854514	3.573156	3.784252	3.602177	3.640446	3.969845	3.742476	4.034244	3.766079	3.778165	3.975155	3.495024	3.616646	3.787829	3.963107	3.776984	3.797476	4.01208	3.687335	3.750903	3.644443	3.769817	3.834118	3.79262	3.81751	3.800724	3.937112	4.065573	3.86232	3.788689	3.931349	3.952854	3.751642	3.938341	3.643942	3.867953	3.707316	3.922742	3.568972
100505839_at	LOC100505839	3.89954	3.962318	3.679485	4.254426	4.269746	3.990491	3.875928	3.594775	4.089057	5.256442	3.89687	4.042737	4.126005	4.102879	4.053264	4.832962	3.878696	4.646834	4.716224	3.884479	3.758161	4.505888	3.846396	4.007727	3.926076	3.893231	4.583299	4.222779	3.987983	4.034767	4.30312	4.05952	5.15249	3.628283	3.980235	3.97201	3.559313	3.910121	7.32569	4.477209	4.946582	4.124006	3.845023	4.142064	3.798487	4.762591	4.358353	3.748372
100505841_at	LOC100505841	3.873464	4.217395	3.913673	3.670534	3.89067	3.916819	3.72021	3.912884	3.696292	4.184306	3.911946	4.101283	3.933809	3.981626	3.688661	3.577115	3.735427	3.741828	3.969509	4.114427	4.193629	4.020229	3.719917	4.070573	3.966919	4.110879	3.736462	4.133509	3.527239	3.801471	3.718754	3.989421	4.018267	3.913574	3.757642	3.859427	3.762477	3.989057	3.593347	3.875335	4.159779	3.960503	3.940048	3.903399	3.779839	3.709779	4.467186	3.789866
100505851_at	LOC100505851	5.436734	4.221628	4.225528	4.221597	3.924882	4.401512	3.9863	3.933759	4.144695	4.36387	4.704736	4.099347	4.238408	4.505307	3.946164	3.97773	4.238981	4.13331	4.09728	4.101672	4.435941	4.128078	4.198127	4.211298	4.024256	3.996419	4.030553	4.340013	4.562685	4.216686	4.170001	4.025122	4.359215	4.162065	4.121576	3.990077	3.753287	3.995618	3.812588	4.321425	4.282894	4.40575	4.253287	3.704605	3.707134	4.295554	4.453275	4.312635
100505853_at	LOC100505853	4.809656	4.773738	4.769432	4.550216	5.14277	4.541444	4.50044	4.733033	4.618364	4.784562	4.501264	4.550788	4.415294	4.737025	4.597694	4.565609	4.475207	4.783534	4.386545	4.594947	4.454584	4.494354	4.534577	5.024884	4.818217	4.508307	4.438071	4.653386	4.407709	4.865613	4.521795	4.865782	4.536808	4.400345	4.675292	4.937711	4.639928	4.705943	4.700708	4.765981	5.061482	4.55817	4.459289	4.210126	4.552671	4.297571	5.377464	4.536473
100505854_at	LOC100505854	7.895376	7.565429	8.315216	7.641799	8.164558	7.841361	8.94404	8.33747	8.083512	9.092109	8.352164	7.333515	7.998459	9.096725	7.213386	8.639313	7.918722	8.111259	8.166239	8.606659	8.830118	7.234456	8.563846	7.523932	7.427752	7.552508	6.602936	8.233704	7.236377	9.524461	8.793305	9.646273	7.844599	8.025823	9.087604	8.918647	7.362048	8.865771	7.887678	7.990752	8.771228	8.589874	7.818903	8.422135	7.359626	8.100929	8.308177	7.30838
100505862_at	LOC100505862	3.503789	3.845246	3.823398	3.541363	3.590919	3.450106	3.550597	3.472312	3.737948	3.704064	3.635917	3.640985	3.82427	3.636932	3.788255	3.690992	3.794354	3.489094	3.68168	3.699223	3.44872	3.907911	3.493055	3.924393	3.580217	3.637247	3.658971	3.566468	3.760219	3.56942	3.568194	3.86393	3.569844	3.412739	3.627078	3.835547	3.709649	3.620893	3.775527	3.435854	3.663081	3.586804	3.574945	3.546441	3.700658	3.54272	3.720307	3.741504
100505870_at	LOC100505870	3.983376	4.144505	3.908952	3.977118	4.178921	3.826889	3.775986	3.6892	4.06854	3.976312	3.932108	4.091249	3.99829	4.349373	4.055706	3.769352	3.862045	4.145763	4.131716	4.061654	4.290466	4.140568	4.013769	4.331851	4.152321	3.923566	3.951344	4.302729	3.987983	4.142331	3.981366	3.942299	4.074055	3.74319	4.219014	4.306494	3.886339	3.828002	3.952182	4.627669	3.90841	3.990337	4.007236	3.859852	4.063737	4.117549	4.549846	4.006837
100505875_at	LOC100505875	3.740051	4.054013	3.999181	4.217806	3.834259	4.629986	6.310052	3.802191	3.320407	3.808083	3.882797	3.872459	3.879014	3.870094	3.656757	4.573091	3.694881	4.062015	3.800576	3.79803	4.007344	4.18942	4.058661	3.977266	4.239678	4.327838	3.847397	3.73369	3.76945	10.92607	3.959087	3.946081	4.041678	3.515682	4.566509	3.823647	3.876355	3.792354	3.769479	4.37359	3.930972	3.947474	3.732067	3.531665	3.769248	3.914719	3.841374	3.983514
100505876_at	LOC100505876	8.171252	7.955813	8.297074	7.389316	8.082368	7.397793	7.982445	7.082353	7.812988	7.30376	8.797223	8.200284	8.410384	8.140063	8.757114	7.031496	7.844083	7.50584	7.768636	7.95293	7.428569	7.69224	8.032568	9.098058	7.730425	8.077428	8.346529	8.012922	7.165192	7.716355	8.302357	7.702048	6.040498	8.08235	8.199763	8.347883	7.259672	8.223821	7.698674	7.512417	7.478322	8.056643	8.02276	8.218449	6.918631	7.699464	7.826949	7.637411
100505877_at	LOC100505877	3.779967	3.768155	3.556251	3.791941	4.053183	3.945429	3.620384	3.687805	3.873549	3.793796	3.486914	3.601988	3.592472	3.715743	3.888323	3.974075	3.687573	3.741653	3.616145	3.639607	3.750459	3.992748	3.887568	3.745024	3.707482	3.875763	3.707283	3.826809	4.017214	3.750792	3.691927	3.768485	3.720557	3.735371	4.013139	3.871026	3.82606	3.813662	3.943115	3.954698	3.952949	3.760297	4.056418	3.442162	3.975677	3.812847	3.84908	3.691685
100505878_at	LOC100505878	3.25759	3.344066	3.550562	3.584173	3.542101	3.422438	3.430139	3.398559	3.556611	3.39884	3.527557	3.709435	3.527789	3.423152	3.614169	3.465408	3.494645	3.593464	3.430748	3.39076	3.708039	3.678993	3.437002	3.585214	3.598473	3.46643	3.406556	3.336151	3.577908	3.602001	3.628109	3.403619	3.318186	3.47135	3.451903	3.530397	3.613516	3.400025	3.309946	3.516906	3.670518	3.548488	3.398882	3.549796	3.263104	3.529142	4.095513	3.599149
100505879_at	KIF25-AS1	4.687416	4.842275	4.623685	4.546589	4.622756	4.562761	4.201016	4.588838	4.312792	4.626266	6.10329	4.548522	4.27692	4.564782	4.477912	4.535361	4.753363	4.487976	4.535517	4.877262	4.32869	4.817616	4.580686	4.946921	4.436907	4.492611	4.476735	4.453982	4.593618	4.507982	4.407778	4.82862	4.524751	4.398749	4.538689	4.64164	4.472521	4.486499	4.828632	4.67478	4.766302	4.487061	4.712284	4.386362	4.55841	4.487552	4.675879	4.634171
100505880_at	LOC100505880	4.110543	5.669884	3.917213	5.243596	8.79235	4.081007	4.003031	6.537386	4.395015	5.55664	4.601844	4.177399	4.469931	4.12261	4.225687	6.158981	5.608121	5.046754	6.180426	4.127428	3.964867	6.123226	7.077938	6.350015	7.262667	5.86804	4.077806	4.41419	7.018097	5.634304	6.001553	7.289969	5.005113	4.659444	5.071897	7.802965	4.015062	3.571815	5.579927	5.22501	4.871751	7.543741	4.388064	4.091492	4.918269	4.120036	4.610335	3.965114
100505881_at	MAGI2-AS3	6.984703	3.693313	7.266397	4.653076	6.692696	3.668215	6.089444	3.490427	3.567906	3.898135	3.449316	7.9226	3.530872	4.260739	7.208254	3.568184	3.519049	3.995133	3.773892	3.669703	6.695654	3.720425	3.672038	3.866512	7.141026	3.645061	5.567742	4.858519	3.583491	3.793104	3.769714	3.776967	4.853946	6.044658	3.680697	3.878524	3.647551	7.297184	3.571673	3.687949	3.673736	3.620349	3.721561	5.345263	4.505938	5.100898	3.806609	4.024632
100505890_at	LOC100505890	4.215118	4.240471	4.200756	4.095699	3.877133	4.185484	4.179215	4.167482	4.157544	4.275725	4.022071	4.033799	4.284131	4.003344	4.16514	4.076956	4.284381	4.256969	4.255606	4.146445	4.256354	4.619223	4.142046	4.046443	4.093709	4.083295	3.856214	4.258476	3.961906	4.237045	4.24363	4.263038	4.258368	3.877283	4.317704	4.017482	3.949583	4.050673	3.916286	4.478193	4.394226	4.127532	4.085148	3.655647	4.215499	4.062166	4.462237	4.068678
100505893_at	SLIT2-IT1	3.503976	3.644343	3.68802	3.38311	3.736107	3.781634	3.524762	3.564055	3.649698	3.685852	3.618569	3.45512	3.642504	3.597177	3.495638	3.74474	3.603911	3.581833	3.712341	4.46064	3.642348	3.527401	4.469363	5.331055	3.544245	3.486592	3.652409	3.73406	3.767077	3.579898	3.667204	3.852821	3.45594	3.73849	3.623693	3.774536	3.398004	3.599301	3.639891	3.659914	3.396417	3.660511	3.465994	3.587206	3.597569	3.738186	3.790181	3.529839
100505894_at	LOC100505894	5.595067	7.490643	6.150935	4.886177	4.566375	7.09481	6.540227	5.543896	5.261816	7.674458	7.154959	5.540677	5.255217	6.621346	5.690332	7.95726	8.883027	4.861672	4.452034	6.723704	7.628094	5.563893	4.981083	5.660835	6.228636	5.459204	7.732453	4.846562	5.020865	4.845515	7.289361	6.075762	5.357694	7.092596	5.059745	5.560773	6.716204	4.056733	5.878606	8.6973	6.083295	5.222645	7.040448	7.33261	5.851418	6.239151	5.63393	6.766787
100505903_at	LOC100505903	3.528233	3.990014	3.727533	3.696592	3.974508	3.803712	3.729895	3.758448	3.732716	3.44006	4.031171	3.80305	3.674607	3.699002	3.671675	3.763955	3.68599	3.852927	3.750746	3.836738	3.589091	3.84361	3.958434	3.913587	4.081701	3.756885	3.5072	3.843584	3.829269	3.924516	3.697029	4.008084	3.807418	3.575844	3.706341	4.111313	3.796051	3.956586	3.653118	4.048425	3.699354	3.579897	3.64917	3.829898	4.205733	3.532407	3.724713	3.794693
100505904_at	LOC100505904	3.699962	3.7837	3.738116	3.42856	3.664211	3.737247	3.593207	3.997217	3.659894	4.055398	3.99832	3.789249	3.70583	3.926682	3.695157	3.861011	3.891646	3.84596	3.627105	3.718018	3.713981	3.667912	3.896563	3.825451	3.816108	3.797476	3.591305	3.70781	3.783575	3.648568	3.841495	4.045569	3.5733	3.602262	3.752887	3.879721	3.717543	4.059898	3.762836	4.008193	3.812495	3.703786	3.684753	3.71039	3.729561	3.708608	3.635843	3.847501
100505905_at		5.149283	5.333431	6.32313	7.269887	5.052054	4.833279	4.844076	5.599	5.158029	4.958344	5.232975	4.741994	5.483025	5.830065	5.055962	5.336047	4.967913	4.911242	5.442311	4.807395	4.793146	6.574998	5.678468	7.464263	4.568253	5.718183	4.88063	5.019702	5.934272	6.670049	4.953449	4.906111	5.820256	6.304734	5.337616	6.523799	5.664946	5.131805	4.918089	5.748982	5.54602	5.310613	5.740256	6.430638	7.699071	5.353795	7.541346	5.929541
100505906_at	LOC100505906	4.005081	4.57058	4.650619	4.184369	4.178456	4.296559	4.085468	4.030586	4.061744	4.211191	4.246853	3.721924	3.9175	4.111248	4.213289	4.639619	4.100908	4.238693	4.363552	3.951717	3.985964	4.409421	4.076386	4.246183	4.003998	4.124283	4.032241	4.109716	3.901515	3.819882	4.181791	4.017903	3.752555	4.274271	4.107883	4.533965	4.007237	4.023122	4.358771	4.411726	3.998608	4.008465	4.219118	4.01546	3.92849	4.198617	4.189762	4.265098
100505908_at	LOC100505908	3.494584	3.429996	3.63258	3.550554	3.435196	3.642307	3.542097	3.297823	3.579924	3.764473	3.685521	3.341352	3.301987	3.288266	3.72509	3.801166	3.468012	3.609993	3.762648	3.496453	3.697008	3.546131	3.641187	3.651178	3.899999	3.465564	3.716011	3.474458	3.623572	3.523975	3.588056	3.662749	3.682404	3.426473	3.608127	3.632263	3.561252	3.661161	3.640306	3.570862	3.822394	3.644954	4.877208	3.523991	3.449365	3.512646	3.815944	3.641656
100505912_at	LOC100505912	4.145955	4.535226	4.001524	3.951556	4.943992	5.409013	3.803075	3.999853	4.103312	5.229137	3.963366	4.134401	3.980439	4.527389	3.4952	4.831258	4.856766	4.142402	4.318461	4.807395	4.035929	5.326863	3.931108	5.234727	3.970204	4.261615	4.357891	5.792114	3.890735	4.01298	4.760638	3.897349	3.936537	4.293583	4.099886	3.787336	3.982887	4.077756	5.536138	4.342828	4.304221	4.004029	4.338141	4.720377	4.003714	4.186108	4.03308	4.487668
100505918_at	LOC100505918	4.410135	4.734183	5.159713	4.518447	4.530776	5.027889	4.357294	4.520585	4.509569	4.623753	4.694542	4.746387	4.782463	4.982797	4.364011	4.801693	4.847052	4.908098	4.80768	4.741113	4.626765	5.155762	4.680801	4.904591	4.609253	4.322347	4.651491	4.733791	4.722223	4.757735	4.249362	4.57454	4.684979	4.230882	4.874632	4.405466	4.566756	4.515515	4.650055	4.790403	4.831452	4.489403	4.468293	4.234196	4.602123	4.590918	4.886969	4.690242
100505920_at	LOC100505920	3.964566	4.12119	4.38006	4.166639	3.9764	9.146305	4.30214	6.040763	4.0549	4.149811	4.116663	4.349743	3.972647	4.160365	4.149756	4.008176	4.275151	4.106474	3.877799	4.147599	4.006407	4.40556	4.668405	4.001906	4.193212	3.885532	4.129163	4.312937	4.310509	4.615072	4.221916	5.376157	4.007497	4.227965	4.078977	5.820779	4.081294	4.205092	4.135972	4.260539	4.291821	3.93476	3.977763	4.066686	4.013178	4.222618	4.640768	3.91571
100505928_at	LOC100505928	3.686756	4.051232	3.917213	3.766208	3.69811	3.699337	3.47621	3.75381	3.469442	3.75223	3.775393	3.66693	3.84571	3.606198	3.890812	3.762126	3.822365	3.975105	4.052793	3.745122	3.781734	3.717521	3.894424	4.261581	3.84446	3.475294	3.534826	3.668693	3.641692	3.824985	3.769338	4.14078	3.656099	3.600963	3.767252	3.610013	3.720304	3.899874	3.680463	3.874179	3.819922	3.873452	3.614641	3.442848	3.718165	3.808034	3.791665	3.625746
100505929_at	C21orf37	3.441422	3.36244	3.515884	3.339061	6.127766	3.85715	3.233082	3.506225	3.609177	3.555858	3.471077	3.454859	3.672635	3.522998	3.452776	3.236484	3.563383	3.49216	3.760773	3.319245	3.608137	3.670287	3.34369	3.478885	3.190965	3.394004	3.794811	3.582363	3.572087	3.422332	3.635842	3.344399	3.562724	3.355135	3.443325	3.474973	3.619866	3.213129	3.507105	3.373543	3.289975	3.314573	3.655015	3.498141	3.312491	3.361724	3.631225	3.485581
100505930_at	LOC100505930	4.404666	4.539596	4.396199	3.931905	4.308855	4.795266	4.333231	5.036598	4.490775	4.922717	5.056394	4.167798	4.261323	4.463375	4.211824	4.701569	4.419244	4.454033	4.267852	4.345196	4.62934	4.313298	4.835731	4.373635	4.423338	4.018629	3.79282	4.113576	4.73067	4.399326	4.86345	4.645025	4.129299	4.959819	4.5178	4.611814	4.273291	4.164306	4.548663	4.015232	5.096695	4.219372	4.128689	4.691331	4.30836	4.126177	4.132462	4.204875
100505932_at	LOC100505932	6.808061	5.596888	6.377571	6.028272	5.764119	7.371378	8.225721	6.469385	5.698477	6.123943	7.446742	5.815559	4.68519	6.51163	6.061789	7.065588	5.943018	5.733011	6.054788	6.375106	6.224169	6.400606	7.407516	6.880785	5.926695	6.785359	6.072925	5.93204	6.239035	7.790854	6.557785	7.82147	6.811224	6.342123	6.384573	6.453702	5.740449	7.042537	5.575327	6.867143	6.144538	6.992152	7.333488	6.179765	5.752863	7.068536	7.067066	6.271718
100505933_at	LOC100505933	3.986383	4.433698	4.240071	4.18653	4.501714	4.071336	4.009334	4.037081	3.96995	4.306997	4.373325	3.858649	4.345391	4.101728	3.939645	3.982755	4.128256	4.628072	4.33729	4.211846	3.939019	4.209434	4.090122	4.139249	4.648129	4.0391	4.043801	4.168827	4.23301	4.159993	4.304855	4.143808	3.928636	3.897937	3.869762	4.105898	3.928428	4.201902	4.855107	4.276456	4.096236	3.926161	4.082108	3.806015	3.960099	4.30849	4.453278	4.124373
100505938_at	LOC100505938	4.086122	4.729536	4.089482	6.541245	3.716606	3.450455	5.558631	7.704	3.938788	4.771486	5.930682	4.509756	6.474022	6.495243	5.919684	6.98053	5.41315	4.829315	4.592174	3.998969	4.027731	4.74289	9.43912	8.328425	4.194616	8.125203	5.383458	4.007608	4.107398	7.312123	6.272649	7.746146	4.596592	4.88528	4.21548	5.265972	6.823946	5.256321	5.63115	4.634537	5.579828	4.1709	7.121153	4.027199	4.177612	3.7794	4.475798	4.169296
100505942_at	LOC100505942	4.681326	4.325686	4.869039	4.193339	4.139232	4.130594	4.401083	3.951329	4.877269	4.245099	5.852246	4.310449	4.080973	4.55002	4.396927	4.430423	4.662169	4.576328	4.443033	4.568501	4.652125	4.388202	4.140254	4.267015	4.515565	4.403131	4.770642	4.382756	4.519882	3.872096	4.495924	4.770642	4.510112	4.365029	4.87721	4.120712	4.750757	4.749805	4.152099	4.493806	4.219426	4.442405	5.570678	4.141704	4.051577	4.798601	4.194014	4.620761
100505946_at	LOC100505946	5.649436	3.644477	3.911881	4.000485	3.498483	3.665294	3.625855	7.818703	7.287021	4.581271	3.631578	3.642425	5.165278	4.979732	3.555447	6.569042	3.840109	5.893323	4.531952	3.372775	3.753714	3.336912	3.492145	6.540969	3.676648	3.635772	3.732672	3.767941	5.263089	8.15747	3.694612	3.651077	3.641757	3.738852	3.693905	9.437576	3.623582	3.688418	3.572602	3.884117	6.940345	4.252266	3.751217	3.616651	3.355375	3.439952	4.014105	3.644588
100505947_at	LOC100505947	3.982368	4.106147	4.232117	4.047275	3.879934	4.27361	3.840839	3.990765	4.181861	4.199741	4.052703	4.04045	4.298461	4.087435	4.241387	4.245245	3.867322	4.088434	3.877186	3.94398	4.215875	4.120138	4.257772	3.881986	3.918613	4.309444	4.08156	4.128346	3.708774	4.063459	4.458985	4.188238	4.09957	4.385058	4.367583	3.981156	4.090825	4.078137	4.128104	4.092913	4.411574	4.099743	4.020607	4.049249	3.836583	4.136909	4.420702	4.332098
100505960_at	LOC100505960	3.711692	3.994429	3.787994	3.686439	3.883097	3.986642	3.835632	4.072446	3.849972	3.642935	3.600852	3.670294	4.054165	3.899319	4.025001	3.904783	3.800012	3.794105	3.416057	3.612418	3.789373	3.840505	4.205339	3.814162	3.932084	3.82245	3.972707	3.904085	3.906177	3.845553	4.079356	3.665355	3.794191	4.167717	3.897662	3.799636	3.659298	3.950174	3.992709	3.638815	3.725924	3.812478	3.679685	3.77775	3.648808	3.779468	3.657133	3.913302
100505963_at	LOC100505963	3.835666	4.141341	3.906799	3.914077	3.733532	3.72018	3.697527	3.862371	4.179577	4.283342	3.99574	3.845599	4.029232	4.229916	3.814496	3.638537	4.223301	4.256933	3.940233	4.097611	3.802321	4.326249	4.100942	4.182772	3.894438	3.966053	4.037465	3.803267	4.101166	4.092583	3.894047	4.18715	3.774821	3.571478	3.651929	3.814975	3.865622	4.086336	3.71402	4.498731	3.82788	4.152309	4.119268	3.441235	4.070681	3.767669	4.377124	4.118082
100505964_at	LOC100505964	4.177361	4.693712	4.294416	4.409324	4.41937	4.405297	4.061514	3.860306	4.389409	4.571545	4.467907	4.298262	4.182991	4.147554	4.736658	4.392345	4.436265	4.481932	5.079335	4.21941	4.295927	4.569941	4.636614	3.734887	4.52263	4.015519	4.40971	4.754331	4.604097	4.365862	4.461856	4.601028	4.700103	4.084917	4.823436	4.438671	4.346118	4.560152	4.300238	4.590569	4.514062	4.428449	4.651104	3.91329	4.420136	5.195409	5.007696	4.416543
100505967_at	LOC100505967	3.493396	3.428213	3.924292	3.305065	3.478087	3.266894	3.601194	3.582445	3.215152	3.755998	3.428288	3.52667	3.534673	3.307922	3.143154	3.335747	3.295306	3.443904	3.605799	3.612418	3.643611	3.416651	3.407051	4.544865	3.358152	3.594257	3.469159	3.674991	4.102214	3.634568	3.530094	3.400663	3.411903	3.379001	3.343268	3.975688	3.345702	3.429444	3.221554	3.393035	3.408963	3.579772	3.459104	3.362787	7.079088	3.795346	3.943032	3.657716
100505971_at	LOC100505971	5.400588	7.438908	7.166175	5.500929	4.604613	4.827657	4.965095	4.722796	4.173653	6.586767	5.734436	4.674133	4.1845	5.030436	5.380429	6.963627	6.272831	6.335605	6.50292	6.195264	5.066671	5.364971	6.269691	6.999833	5.834817	4.166627	4.762099	6.171511	7.442126	4.715492	4.883252	5.720017	5.158549	4.807477	7.389867	6.727645	6.21596	4.84682	4.922939	7.376679	5.908115	7.014207	7.115391	5.439727	6.143797	4.928176	5.230836	6.947581
100505974_at	LOC100505974	4.163873	4.656707	4.859635	4.595118	4.504353	4.643303	4.340102	4.196922	4.656088	4.751164	4.683035	4.355239	4.778531	4.46102	4.378232	4.145817	4.503371	4.284727	4.550835	4.316393	4.386824	4.738043	4.312136	5.01496	4.456281	4.355257	4.47053	4.417122	4.559861	4.451273	4.591366	4.323791	4.551171	4.795848	4.558509	4.312449	4.06676	4.622049	4.333827	4.410056	4.763948	4.578465	4.448461	4.544372	3.98411	5.263242	5.106911	4.440723
100505975_at	ENO1-AS1	5.65472	4.347354	4.610612	4.24416	5.236042	5.61224	6.97171	4.695446	5.56564	4.485875	7.048864	4.542332	5.743429	5.318221	4.887927	6.113132	4.484911	5.095029	5.842535	5.57152	4.876937	5.350859	5.797306	5.174092	4.154619	7.463234	4.984122	4.760854	5.754524	5.47109	4.753241	7.07614	4.958214	5.907746	4.896025	5.187499	4.687839	5.428992	4.687968	5.791894	4.963156	4.757408	5.820878	5.6051	6.130506	4.341062	6.497982	5.140118
100505976_at	LOC100505976	4.214349	4.25689	4.388077	4.295385	4.076155	4.576131	4.10302	4.066286	4.346503	4.307095	3.938429	4.011677	3.963307	3.991405	4.364833	4.379447	4.302363	4.989516	4.509374	4.294902	4.055645	4.309843	4.141056	4.486561	4.125598	4.076295	4.191581	3.854346	4.276023	4.052021	4.432108	4.0338	3.785369	3.647045	3.908839	4.019571	4.105701	4.36928	4.379909	4.145471	4.107625	4.09004	4.228324	3.923734	4.283238	4.227556	4.253335	3.916887
100505978_at	LOC100505978	4.345313	4.092485	4.220474	4.196028	4.282921	4.468532	3.878859	3.958928	3.849442	4.043487	4.120981	4.184804	3.844461	3.959308	4.090012	3.835208	3.904399	4.172578	4.343208	3.948253	4.106055	4.220307	4.54695	4.003322	4.296623	3.91757	4.066089	4.031498	3.930188	4.090131	3.988912	3.933954	4.23605	4.210626	4.178736	3.88975	4.005017	3.974466	4.333656	3.908917	4.324745	3.623237	4.014496	3.894003	3.868159	3.950738	4.222517	4.112009
100505983_at	LOC100505983	3.696485	4.247228	3.561376	3.69799	3.651198	3.667654	3.6365	3.65398	3.697292	3.769145	3.573156	3.748888	3.679766	3.667456	3.643626	3.426262	3.587049	3.754026	3.568445	3.878097	3.512873	3.899461	3.498137	3.895024	3.644521	3.438514	3.56504	3.60241	3.870983	3.635738	3.660926	3.607997	3.678997	3.709121	3.936683	3.808449	3.759328	3.562181	3.733301	3.837877	3.699229	3.584972	3.815053	3.544053	3.731946	3.629712	3.924667	3.699817
100505985_at	LOC100505985	4.284674	4.166937	4.271755	4.284606	6.53054	4.255031	3.943629	4.057143	4.536173	4.356645	4.147499	3.925743	4.23517	4.291126	4.22992	4.146732	4.423345	4.263416	4.948001	4.55739	4.160878	4.277729	4.17985	4.435544	4.217143	4.068112	4.284512	4.387207	4.298456	4.050378	4.356934	4.452678	4.496247	4.007761	4.485622	4.123467	4.198293	4.442829	4.496759	4.405255	4.267764	4.123129	4.316184	4.236632	4.333076	4.324556	4.710474	4.114758
100505986_at	LOC100505986	3.523038	3.642587	3.481231	3.591819	3.825613	3.470326	3.369164	3.478503	3.743668	3.545961	3.490838	3.526913	3.533937	3.417797	3.684322	3.78327	3.59386	3.52181	3.598258	3.449486	3.604761	3.715166	3.670746	3.812381	3.240302	3.558541	3.520522	3.46287	3.61984	3.887047	3.574997	3.624208	3.539699	3.355324	3.986108	3.604762	3.665894	3.859092	3.692878	3.798813	3.492924	3.516098	3.439255	3.31904	3.719137	3.466097	3.638539	3.508786
100505989_at	LOC100505989	3.571007	3.435984	3.516811	3.386435	3.517954	3.545113	3.575721	3.642338	3.519847	4.172113	3.547167	4.328129	7.330014	3.786448	4.364676	3.343381	3.654232	3.534805	3.667934	3.36856	3.431161	3.535156	3.395898	3.514236	3.567414	7.554857	4.628559	3.66603	3.500503	3.520193	3.327603	4.883877	3.67431	5.179069	3.448654	3.513864	3.478642	5.052309	8.08936	3.740332	9.762321	3.332933	3.534545	9.670613	3.598742	3.841436	3.540817	3.814875
100506003_at	ZFY-AS1	3.358814	3.444563	3.586684	3.431406	3.448309	3.621086	3.379889	3.602001	3.322227	3.909094	3.78353	3.494307	3.506925	3.460514	3.549512	3.621612	3.416774	3.408705	3.754307	3.366594	3.44614	3.606418	3.4532	3.558333	3.41414	3.624105	3.469775	3.652936	3.597455	3.503729	3.498603	3.572261	3.308994	3.291168	3.669769	3.57503	3.560233	3.482726	3.471031	3.639419	4.096381	3.537448	3.654375	3.399014	3.429417	3.52206	3.38677	3.472346
100506012_at	LOC100506012	4.206696	4.267851	3.738626	3.948803	4.287834	4.097592	4.317639	4.27613	4.4102	4.879516	4.10175	4.285742	3.888619	5.052246	4.022241	4.022351	4.35483	4.055184	4.296515	4.169046	3.884575	4.463069	4.359203	4.185068	4.518533	3.943673	4.18644	4.222779	4.085945	4.259299	4.093281	4.351695	3.914384	3.975577	4.358074	4.182503	3.993512	4.135339	3.783731	4.850829	4.140987	4.641587	3.992078	4.081311	4.199334	4.259933	4.025435	4.447672
100506013_at	LOC100506013	3.432075	3.507311	3.569566	3.573285	3.469435	3.469823	3.474344	3.318688	3.349869	3.853276	3.54158	3.300707	8.46686	3.45569	3.541136	3.621057	3.406506	3.795441	3.70044	3.800178	3.550212	3.515331	3.822273	4.57082	3.789797	3.529477	3.591688	3.375492	3.345804	3.477895	3.45019	3.759356	3.90084	3.437714	3.75687	3.735081	3.572841	3.581772	3.60846	3.503071	3.470053	3.561563	3.459156	3.442848	3.229405	3.505144	4.066424	4.679541
100506014_at	LOC100506014	6.293256	4.971115	5.894341	5.011564	6.332586	5.814564	4.547028	5.268165	6.407927	5.296013	6.113189	5.314199	4.862696	4.720877	6.469048	5.308933	5.149249	5.369326	5.743368	5.755385	5.800443	6.537214	4.617185	5.00826	5.56052	4.826996	5.423069	6.984897	4.571078	5.475099	6.065326	5.16663	6.278788	7.046792	5.885314	4.238783	6.330722	7.411709	5.975855	5.05921	5.235162	6.311223	5.244394	7.000361	6.769202	6.561944	5.077699	6.077223
100506016_at	LOC100506016	3.482546	3.562051	3.756873	3.44255	3.601827	3.48523	3.503418	3.5342	3.544642	3.665768	3.497515	3.54857	3.469298	3.711121	3.534134	3.353573	3.426124	3.587081	3.548143	3.479552	3.440437	3.469394	3.435707	3.680649	3.743288	3.428384	3.719095	3.498929	3.460337	3.50905	3.722686	3.464793	3.521348	3.390282	3.889664	3.493274	3.433278	3.4091	3.757117	3.503963	3.582463	3.494174	3.349205	3.525975	3.441506	3.363677	3.62601	3.432974
100506021_at	LOC100506021	3.953062	3.86747	4.208071	3.95548	4.067384	4.049208	3.832163	3.814131	3.954212	3.939995	3.895078	4.024561	3.990945	3.680275	3.903512	4.071525	4.093461	4.003941	4.035792	3.941256	4.026629	3.858454	3.967236	4.034722	3.866719	3.888811	3.990841	3.836153	3.915672	3.840213	4.100598	3.879633	3.977504	3.813157	3.872544	3.996082	3.900465	4.000734	4.093696	4.352468	3.991736	3.705886	4.169309	3.937427	4.000863	3.922811	3.816527	3.937431
100506025_at	LOC100506025	3.646911	3.604913	3.813067	3.582609	3.623393	3.622921	3.759654	3.605054	3.586439	3.76158	3.543054	3.606368	3.74051	3.633526	3.602792	3.745374	3.656286	3.483256	3.584047	3.702714	3.72794	3.777963	3.436699	3.931367	3.450804	3.612619	3.644845	3.71427	3.685193	3.793751	3.764303	3.782266	3.669981	3.630105	3.715897	3.656091	3.665192	3.707075	3.576551	3.840648	3.547191	3.553742	3.725101	3.387494	3.759422	3.623256	3.905522	3.647562
100506029_at	LOC100506029	7.206028	6.633224	7.354988	6.125157	5.061004	7.720801	6.644613	7.008293	7.170939	7.318695	8.135187	7.249943	6.626891	6.89792	7.003145	7.422714	6.506305	8.250871	6.398238	6.119363	7.69183	5.984098	7.47688	5.981207	6.976368	6.372	6.705848	5.979015	6.93458	6.522309	5.13194	8.095742	6.547752	6.545799	8.40957	7.640725	7.41083	6.763286	6.462349	7.276066	6.601799	6.637798	6.385072	7.000103	6.059878	7.074238	6.945579	7.529154
100506030_at	LOC100506030	3.962212	3.697165	3.817054	3.778718	3.643402	3.529537	3.631232	3.645908	3.846371	3.582007	3.684516	3.637683	3.39898	3.932104	3.772895	3.783986	3.89269	4.256969	3.456795	3.295907	3.641415	4.007412	3.637779	3.610748	3.711932	3.913048	4.041018	3.750328	3.674838	3.886738	3.614354	3.646621	3.791431	3.809714	3.680061	3.60152	3.645416	3.42829	3.534826	3.58042	3.77695	3.737573	3.676072	3.68693	3.692781	3.664959	3.852311	3.737494
100506034_at	LOC100506034	3.634372	3.691198	3.620708	3.763756	3.818333	3.643809	3.63851	3.805199	3.497866	3.56302	3.863548	3.671269	3.738996	3.528892	3.634096	3.691078	3.908954	3.823527	3.942069	3.806424	4.085961	4.135286	3.638578	3.701917	3.926225	3.809493	3.905911	3.619341	3.92708	3.763629	3.866154	3.911007	3.787475	3.827377	3.852842	3.318865	3.924154	3.864853	3.919862	4.001145	3.706403	3.864375	4.090203	3.874761	3.86166	3.655683	3.915315	3.667821
100506046_at	LOC100506046	4.328689	4.559585	4.450947	4.08504	4.673848	4.469895	4.118895	5.208488	4.447302	4.495188	4.553132	4.225195	4.565992	5.279809	4.109249	4.52421	5.104639	4.465423	5.101273	4.923019	4.530824	4.058017	4.738062	4.630439	4.219696	5.226729	4.19196	4.401131	5.337115	4.241539	4.636161	4.902361	4.702681	4.633634	4.142846	4.317677	4.683576	4.1506	4.599622	4.326743	4.609288	4.383245	4.398419	4.381819	3.821462	4.801725	4.811721	4.747353
100506047_at	LOC100506047	4.175934	4.030081	4.289484	4.198655	3.959806	4.337134	3.589141	3.864496	4.055756	4.067037	4.014318	4.106457	4.1902	3.797363	3.971871	3.929321	4.029425	3.929672	3.901838	3.825011	3.965016	4.000026	4.166635	4.096131	4.028831	3.93731	4.586048	3.951064	3.849709	3.635046	4.122323	3.716383	3.984377	4.022303	4.330679	3.811791	4.208594	3.792354	3.837221	3.843742	4.164533	3.901206	4.223554	3.85989	3.738172	4.121874	4.272685	3.991502
100506049_at	LRRC72	4.640271	4.576477	4.340599	3.920756	4.49672	4.624435	4.295651	4.205525	4.283213	4.110681	4.091276	4.23561	4.38434	4.233016	4.244558	4.292464	4.627558	4.813176	4.455863	4.539857	4.532264	4.693787	4.051256	4.632063	4.134493	4.594933	4.368924	4.342054	4.384322	4.353875	4.818493	5.049141	4.496224	4.032573	4.714044	4.475871	4.346003	4.29193	4.293438	4.233163	4.261	4.766048	4.104361	4.425353	4.273196	3.971518	4.361651	4.359663
100506051_at	LOC100506051	4.845968	5.027043	5.003765	4.557795	4.773781	5.546459	4.446315	4.785349	5.286872	4.890706	4.83358	4.647041	5.067439	4.834967	4.845329	4.979694	4.732432	5.611856	4.962277	4.705526	5.777841	4.996721	5.623873	4.772615	4.792325	4.55513	4.707369	4.844915	5.034343	4.694036	5.094097	5.443091	5.029076	4.769043	5.130848	4.661638	4.659527	4.622051	4.825477	4.927001	5.407872	4.749194	4.64537	4.454328	4.992359	5.494742	4.950495	5.877013
100506054_at	LOC100506054	8.966283	8.892185	7.860519	7.68877	8.887814	8.230055	8.670105	7.957258	8.673823	8.164691	10.32686	7.403697	6.568521	7.471217	6.85837	7.763407	6.664579	7.855636	7.256899	9.32139	6.558904	7.937128	8.800617	5.950984	6.650142	8.606511	7.980566	7.40699	7.940051	8.184172	8.736102	8.199904	7.941904	9.235879	7.377936	7.90563	7.187016	7.65798	7.447981	8.344165	6.730205	7.599986	9.636454	8.893691	8.304798	7.572278	7.837973	7.652154
100506057_at	LOC100506057	5.760423	5.902898	7.353633	6.137879	5.598236	6.037785	6.278999	5.573521	7.194975	5.96527	6.792177	4.714881	4.281515	5.768948	5.826579	7.253049	5.574629	6.411667	6.428072	6.649316	5.627491	6.23674	6.675066	5.544983	5.331491	5.218252	5.166271	4.794871	5.326894	6.653402	5.75368	6.892087	6.045823	4.929677	7.943287	4.611234	7.22871	5.613337	4.853806	6.459845	5.373736	6.408246	8.295242	5.095495	4.621082	5.209818	6.470945	5.792987
100506059_at	LOC100506059	3.846609	3.661721	3.872541	3.630743	3.617109	4.195792	3.617255	3.523745	3.56098	3.799119	3.559294	3.496433	3.831527	3.656065	3.637919	3.680728	3.663566	3.665546	3.875384	3.626227	3.754797	3.789296	3.547422	3.8045	4.172079	3.589832	3.597062	3.58877	4.085948	3.519213	3.820191	3.912603	3.400623	3.814782	3.584877	3.799809	3.478509	3.59501	3.642487	3.43215	4.013864	3.723802	3.772789	3.770341	3.531454	3.585693	3.843474	3.912216
100506063_at	LOC100506063	4.319381	4.239633	4.432427	4.346573	4.742887	4.615197	4.15728	4.324328	4.382495	4.033128	4.121463	4.200171	4.293716	4.512683	4.17211	4.190839	4.383624	4.054014	4.270415	4.272058	4.020306	4.295039	4.273419	4.342341	4.17243	4.475449	4.345748	4.347809	4.06614	4.071709	4.165714	4.394501	4.431732	4.674844	4.144896	4.347499	4.301432	4.077756	4.01384	4.375609	4.440922	4.004329	4.509591	4.529142	3.927401	4.22736	4.592331	4.324924
100506068_at	LOC100506068	3.735023	3.836744	3.966292	3.647596	3.614295	3.868613	3.924709	3.447926	3.74385	3.934829	4.187478	3.604556	3.670816	4.182567	3.782045	3.673962	3.869677	3.64122	3.541905	4.458038	3.991294	3.604172	3.89635	3.985519	3.972075	3.835607	3.849153	3.776432	3.371444	4.063032	4.199314	3.93305	3.748407	3.857733	3.873579	3.460041	3.582985	3.705142	3.62973	3.53244	3.923562	3.837609	3.747146	3.5114	3.623436	3.864683	4.375693	3.873787
100506070_at	LOC100506070	3.301354	3.691706	3.645375	3.325566	3.597336	3.78071	3.572379	3.453857	3.836423	3.839583	3.471784	3.430187	3.711722	3.736834	3.426728	3.571151	3.581986	3.652223	3.811039	3.631565	3.344778	3.618681	3.462497	3.35746	3.570806	3.90929	3.488395	3.629045	3.595172	3.529394	3.39961	3.628284	3.764211	3.49033	3.628416	3.536713	3.639413	3.642303	3.625634	3.665866	3.797584	3.629925	3.876411	3.501447	3.398653	3.594538	4.089739	3.774041
100506071_at	LOC100506071	3.451783	3.830934	3.82875	3.443624	3.826763	3.77111	3.572116	3.702228	3.523699	4.015148	3.336037	3.464636	3.830347	4.002438	3.583811	3.498901	3.653122	3.621377	3.381206	3.733181	3.689873	4.250873	3.545782	3.895442	3.608648	3.656392	3.610001	3.831806	3.391261	4.040649	3.55479	3.552515	3.45054	3.67824	3.497837	3.776479	3.445583	3.538414	3.699126	3.653238	3.719251	3.694921	3.661884	3.313952	3.369621	3.650781	3.910189	3.419473
100506072_at		4.107393	4.222831	4.145799	4.380058	4.171558	4.126376	6.323192	4.094682	4.035624	4.349173	8.48696	4.660259	4.39734	4.372803	4.240595	4.216909	5.488477	3.96139	3.936989	4.94326	3.987781	4.700828	5.368313	4.289192	4.856158	4.297477	4.374697	4.369399	4.203895	8.137826	4.114762	4.45675	4.226718	4.017041	4.260061	4.350379	4.332785	4.196383	4.058971	4.073873	4.140666	4.212814	4.219367	4.143833	4.370633	4.518997	4.725629	4.30785
100506075_at	LOC100506075	4.819738	4.883146	4.712955	4.561483	4.368083	4.62624	4.389402	5.632949	4.842739	4.61804	4.987341	4.912171	4.664459	4.472891	5.053997	4.551065	4.751337	4.97902	4.91956	4.715966	4.666373	4.96712	4.812703	5.213381	5.364654	4.537936	4.490319	4.672444	5.030874	5.385461	4.884856	4.696401	5.245721	4.26564	5.69017	4.379158	5.012499	4.455085	6.128097	4.768844	4.622516	5.326816	5.370416	4.409468	4.785514	4.343378	4.909648	5.062987
100506080_at	HMGA1P4	4.416709	4.77505	4.590175	4.630207	4.945795	4.957469	4.828317	4.697026	6.17376	5.734872	4.592953	4.983619	4.903621	4.875676	5.16467	5.614086	4.88488	5.066034	5.991303	5.245964	4.559159	5.213006	4.541953	4.759086	4.513064	5.299916	4.531336	4.816198	5.512564	4.323762	5.859129	5.4442	5.108284	4.506581	4.958748	4.991632	4.5079	4.914235	5.459768	4.768619	5.986387	5.009809	4.855231	4.322832	4.887893	4.568315	5.250119	4.668261
100506082_at	LOC100506082	3.7005	3.699621	3.786237	3.687562	3.8848	3.693663	4.323171	3.555598	4.137671	3.679304	4.052547	3.835061	3.97182	3.869939	3.663055	4.016459	3.431041	3.987791	3.641881	3.72099	3.711573	3.570131	3.815757	4.375897	3.840908	4.275019	3.582782	3.804709	3.937673	3.900869	4.569403	4.980275	3.971621	4.06867	3.900322	3.795658	3.486995	3.650029	3.588947	4.181714	3.557545	4.124327	5.765008	3.825979	3.7346	3.677201	3.974697	3.807193
100506083_at	LOC100506083	3.61629	3.326852	3.864507	3.181198	3.267176	3.419271	4.504083	3.72846	3.243314	3.587049	3.169095	3.020692	3.252898	3.184267	2.950535	3.422982	3.315839	3.321171	3.112341	3.311101	3.270144	3.488735	3.490362	3.191994	3.013103	4.083295	3.168201	3.584227	3.482599	3.241933	4.1698	3.759504	3.177661	3.262113	3.603197	3.935654	3.129389	3.249338	3.044271	3.038442	2.912561	3.101701	3.081839	3.014456	3.383182	3.240573	3.271084	3.080889
100506088_at	LOC100506088	4.193456	4.038015	3.970128	4.116216	3.8994	4.113788	3.837128	3.960172	4.339336	4.119304	4.143078	3.91219	4.162014	3.815996	4.005669	3.840867	3.884846	4.039332	4.174449	4.038523	3.955509	4.064692	3.957282	4.011994	4.042823	3.952694	4.024692	3.954417	3.952924	3.910056	4.352167	4.219919	4.074395	4.05786	3.982227	3.87896	3.842905	4.002704	3.968261	4.333999	4.125279	4.125875	3.889879	3.755612	4.173086	4.093328	4.020637	4.074846
100506089_at	LOC100506089	4.088559	4.219552	4.159598	4.084794	4.145315	4.331579	3.924709	4.149656	4.119473	4.343664	4.042736	3.962647	4.195562	4.08364	4.150345	3.98857	4.047233	4.166696	4.275743	3.857007	4.106638	4.216307	3.906523	4.388402	4.086977	4.012406	4.076697	4.062653	4.095426	4.291493	4.087518	4.236508	4.180927	4.173692	4.038921	4.142451	3.940269	4.377124	4.062717	4.300269	4.224919	3.934376	3.910409	3.765563	4.027105	4.403685	4.322341	4.125155
100506098_at	LOC100506098	7.203679	5.219649	6.195418	8.831623	4.788574	4.764361	5.062392	7.530067	5.073885	9.220716	12.05095	5.164072	5.077159	4.873818	4.99932	9.12419	7.477786	4.989056	7.234446	4.920811	5.055226	5.626409	8.304792	7.755394	4.98569	6.066616	8.210601	4.842828	6.386138	5.024151	8.657569	5.483209	5.178619	4.577158	5.087715	5.600796	5.591677	5.103464	7.533534	7.103992	7.413674	4.459017	4.984743	4.448616	5.637489	4.781238	4.965904	5.183579
100506102_at	LOC100506102	4.207199	4.315496	4.212448	4.069178	4.098952	4.166335	3.938718	4.199673	4.07901	4.135053	4.15871	4.3364	3.948862	3.789038	4.145969	4.162332	4.269949	3.904839	4.150397	4.164514	4.040798	4.224351	4.246853	4.167978	4.009313	4.069966	4.301393	4.113495	4.239888	4.097301	4.248783	4.15112	4.327539	4.021086	4.266983	4.226292	4.515993	4.192083	4.231457	4.039636	4.073651	4.051431	4.097852	4.132735	4.038242	4.225661	4.3041	4.087715
100506104_at	LOC100506104	3.907397	4.042872	4.127988	3.95281	3.843148	4.256425	3.907947	3.852875	3.990732	3.971509	4.115984	4.023996	3.745071	3.873101	4.307215	4.054624	3.970992	4.447082	3.842673	4.187897	3.950516	4.254423	4.065634	3.886224	4.195833	4.152662	4.10765	3.924869	4.095426	4.15117	4.257301	4.321202	3.958081	4.101092	4.10907	4.214706	3.971884	3.897807	4.3213	4.027618	3.94521	3.876751	3.752955	4.16108	4.226335	4.131311	4.227035	3.998083
100506105_at	LOC100506105	4.548469	5.085117	4.400025	4.391719	4.164151	4.047532	5.071544	4.393286	4.325472	4.997156	4.129397	4.260248	4.551573	4.432055	4.406287	4.528961	4.078786	4.61992	4.46792	4.252094	4.440599	4.241064	4.766488	4.368727	4.79107	4.178474	4.678177	4.643592	4.152127	4.816704	4.314563	5.076993	4.358792	4.320544	4.734108	4.366242	4.411557	4.342199	4.529431	4.327604	4.822054	5.34368	4.932126	4.161408	4.157231	4.78497	4.917	4.831364
100506107_at	LOC100506107	3.395119	3.811642	3.926734	3.597301	3.802301	3.842457	3.561877	3.699921	3.980653	4.013492	3.798404	3.7156	3.982679	3.807469	3.682209	3.69595	3.726862	3.544082	3.787492	3.734632	3.598155	3.920429	3.860486	3.813701	3.415488	3.507264	3.729547	3.932979	3.631756	3.938327	3.748952	3.761241	3.743178	3.563739	3.901878	3.584245	3.689558	3.976782	3.900103	3.698838	4.23014	3.787519	3.952528	3.682012	3.545367	3.636201	3.912621	3.932907
100506108_at	LOC100506108	3.803969	4.035887	3.865659	4.15957	3.803341	4.204752	4.550918	4.499171	3.954662	4.208051	6.57838	3.718654	3.763599	3.881887	3.607391	3.954033	3.553963	3.717234	4.0885	4.248573	3.590627	4.152922	5.730953	4.748224	3.598001	3.698405	3.744076	3.795257	3.788338	4.288665	3.96574	4.161057	3.848516	3.637824	3.568377	3.780902	3.537722	3.996575	3.400101	3.614079	3.743694	3.790644	3.589966	3.719003	3.688861	3.920019	4.229862	3.782399
100506113_at	LOC100506113	3.947016	4.266578	4.107852	4.14775	3.876203	3.929106	3.826587	4.316003	4.004248	3.928239	4.089659	3.980018	4.315632	3.915661	4.152108	4.63147	4.43881	4.00466	4.123201	4.035724	3.828257	4.287662	4.081312	4.04363	4.080245	3.806073	4.171426	4.08499	4.296666	3.982336	4.245059	4.116257	4.552615	3.701513	4.183981	4.056304	3.910316	4.206764	4.380659	4.418981	4.295473	4.174759	3.977421	3.765799	4.026756	3.863385	4.079284	4.181453
100506115_at	LOC100506115	4.982326	4.929918	5.299357	5.212468	5.54893	5.247427	5.028589	4.705573	4.886268	5.00687	4.28305	6.0581	4.765389	4.713809	6.880403	5.114721	4.973442	5.733387	5.118292	4.216814	4.952704	5.186179	5.266537	5.393079	4.835943	4.942878	5.582059	6.538102	4.62787	5.364031	5.176006	4.651096	5.832825	5.246795	5.514779	5.805692	4.943219	7.281109	5.324754	5.551633	5.728338	4.880401	5.216058	4.817082	4.827452	8.08471	5.511912	5.393754
100506119_at	LOC100506119	6.350813	5.709689	5.407172	6.733833	5.181297	5.008864	5.028334	5.190306	4.875441	6.873899	4.618235	4.574968	5.213491	4.650805	4.71578	8.287774	7.464237	9.689556	5.833517	6.34502	5.619012	8.162072	4.574808	4.774372	7.066165	4.45816	4.82606	4.618482	9.740856	5.24954	6.952635	5.174825	5.46109	4.465814	6.173857	4.942538	6.503766	5.057467	5.274188	8.086818	6.265245	5.120217	4.700268	4.658766	5.479233	5.756944	4.948641	6.63161
100506120_at	LOC100506120	4.088559	4.144505	4.375324	4.131478	4.072735	3.951918	3.883048	4.094471	3.947776	4.542465	4.291635	4.489546	4.588876	4.306744	4.244077	3.948898	4.850209	4.447258	4.066501	3.923762	4.236597	4.37592	4.056912	4.03334	4.527693	4.031606	3.984578	4.639885	4.182376	4.192633	4.495924	4.044436	4.561701	3.855258	4.358519	4.034604	4.35319	4.285477	4.417897	4.500051	4.447632	4.524976	4.229624	4.23718	4.308489	4.433521	4.672435	4.512488
100506122_at	LOC100506122	4.209208	4.320196	4.335639	4.260854	4.387762	4.451053	3.957092	3.90037	4.170147	4.655167	4.276431	4.340934	4.09621	4.257362	4.343431	4.427064	3.974042	4.269528	4.592473	4.348005	4.178323	4.438399	4.562431	4.747088	4.417583	3.919228	4.227871	4.391444	4.26224	4.257916	4.528938	4.346554	4.17691	4.112519	4.026119	4.323831	4.059132	4.520175	4.22194	4.546581	4.149771	4.046685	4.108596	3.844002	4.227386	4.69186	4.730781	4.094595
100506124_at	LOC100506124	4.141487	4.175419	4.36952	4.268773	4.979156	5.202144	4.392433	4.50006	3.829771	4.133794	4.318764	4.768263	4.660723	4.193889	4.455656	3.98768	4.296308	4.046738	4.381322	5.177214	4.480839	5.313118	4.598221	4.107076	4.415095	5.22367	5.275628	4.611876	4.397848	4.910162	4.450538	4.242498	4.17952	4.644186	4.247672	4.949628	4.423746	4.872417	4.157858	4.329176	5.623678	3.989628	4.055749	5.076372	4.39005	4.459603	4.202147	4.40726
100506125_at	LOC100506125	4.394081	4.197056	4.37095	4.26287	4.639675	3.736766	4.106718	4.012126	3.997331	4.223768	5.127612	3.988539	5.904339	3.918514	4.190571	5.221085	4.544896	3.688227	3.983235	4.22398	3.977571	5.369674	4.077056	4.3852	3.952609	5.962556	3.960364	3.788202	4.034301	3.901512	4.633349	5.431958	3.774821	4.356966	3.896514	4.108128	4.095812	4.06028	5.144235	4.956217	3.769986	3.980244	6.311767	3.910466	4.778457	4.015637	4.331337	3.833724
100506126_at	LOC100506126	3.695206	3.759021	3.738794	3.821172	3.723698	3.608594	3.644042	5.108383	4.153881	3.932357	3.829334	3.858574	3.937589	3.823955	4.095993	3.893677	3.687913	3.947299	3.888265	3.828755	3.568316	3.97592	4.153766	3.801145	3.617744	4.224101	3.858318	3.866541	3.919035	4.097572	3.956427	3.954608	3.82928	3.787539	3.732383	6.573774	4.023608	3.612811	3.938835	3.869745	3.838743	3.841178	3.794498	3.647597	3.861505	3.77878	3.74257	3.892727
100506128_at	LOC100506128	3.713116	3.706007	3.558964	3.719768	3.967998	3.764245	3.757115	3.716062	3.615687	3.810568	3.613832	3.543277	3.748732	3.516142	3.732053	3.657503	4.128403	3.698397	3.690498	3.54385	3.54168	3.717426	3.984607	3.873073	3.994969	4.120242	3.789518	3.8252	3.536702	3.782227	3.644674	3.763327	3.759494	3.519785	3.469498	4.006843	3.626583	3.745636	3.511215	3.574	3.756826	3.499257	3.703733	3.639406	3.664432	3.637532	3.753246	3.86592
100506130_at	LOC100506130	5.851612	5.546918	6.429561	6.542479	5.006074	4.514735	5.69794	7.545417	5.124555	7.621527	10.59534	6.367575	6.235079	4.911278	6.421437	8.902997	5.523016	7.271409	6.440866	5.35389	4.988147	6.91369	5.343328	7.958378	5.484475	5.170502	6.886498	6.055279	6.373324	5.30196	6.387286	5.689244	7.400882	5.968457	5.853124	7.214321	7.210244	7.347626	8.563615	6.967465	5.095454	6.386303	6.156634	5.796369	5.697612	6.100893	5.207943	6.911243
100506144_at	ZMYM6NB	9.689582	10.12282	9.762534	9.752553	8.780156	8.784637	7.200378	8.992843	8.191245	9.285884	10.18336	9.070905	8.686079	6.658708	8.89927	11.21423	7.00849	9.845262	9.301685	10.16176	9.697548	9.449454	8.210047	6.428125	9.696801	8.998263	8.828133	9.056932	8.187089	6.553612	9.85272	4.577972	7.974534	9.289476	9.685377	7.804093	9.531459	9.434741	9.478379	10.44917	9.084333	10.09612	10.23147	9.111791	7.858884	9.013385	8.871532	9.445287
100506154_at	LOC100506154	3.718067	3.707533	3.554301	3.404804	3.329418	3.600715	3.600274	3.548134	3.650585	3.519946	3.550909	3.673206	3.509636	3.62617	3.636546	3.39108	3.628752	3.476216	3.836713	3.50284	3.595249	3.781713	3.402547	3.412401	3.166083	3.770466	3.521572	3.792359	3.547957	3.565488	3.587194	3.604345	3.496043	3.47451	3.530842	3.324736	3.486903	3.661131	3.627205	3.492668	3.432335	3.588628	3.498324	3.631159	3.646082	3.438181	3.486959	3.596559
100506161_at	LOC100506161	5.467032	5.482065	4.783972	6.064931	5.162154	6.044108	6.895422	6.492904	5.006961	4.44431	5.845426	4.98389	4.568486	5.662711	4.662048	5.229283	4.812184	5.541035	4.997384	5.520319	5.506613	5.109357	5.789304	5.939239	4.241271	6.878934	5.164151	5.88356	4.613778	6.446782	5.073463	4.810208	6.029456	5.518809	5.225931	5.730472	4.660752	6.176844	6.157519	5.971545	4.846089	4.267176	5.118345	5.172227	4.344285	5.420789	4.94976	6.134892
100506165_at	LOC100506165	3.371998	3.479488	3.5819	3.268304	3.504115	3.538197	3.263558	3.306655	3.357847	3.533492	3.485242	3.395463	3.500813	3.445536	3.461168	3.567767	3.335856	3.401671	3.311185	3.432647	3.465222	3.436263	3.53316	3.503819	3.508568	3.449063	3.493146	3.429383	3.57862	3.66401	3.381226	3.703687	3.350771	4.64731	3.333136	3.584318	3.264048	3.585972	3.311005	3.42137	3.676332	3.560903	3.63473	4.638531	3.281685	3.522857	3.84431	3.411319
100506168_at		9.309294	8.57301	8.425034	8.280858	8.140681	9.929185	9.160736	10.49636	10.20149	8.618931	8.828321	8.676864	9.568396	9.073852	8.893979	9.14392	8.810042	8.414623	9.240726	9.353072	9.348428	8.932586	9.525761	9.148855	7.704464	9.240162	8.90501	8.385302	9.26184	9.202126	7.973569	8.945597	8.249448	8.975539	8.602514	8.495482	8.982898	8.605221	8.255102	9.238573	9.492473	8.672061	8.775112	9.544464	8.581461	7.879776	8.260012	8.596701
100506172_at	LOC100506172	3.419974	3.516928	3.428942	3.408643	3.357622	3.661874	3.359155	3.312139	3.496051	3.470506	3.31673	3.300187	3.585595	3.470668	3.403733	3.372384	3.479794	3.737926	3.50493	3.337549	3.526694	3.412887	3.389968	3.59243	3.507875	3.355125	3.374375	3.394	3.657049	3.411988	3.371836	3.50079	3.57774	3.448022	3.523727	3.415091	3.396613	3.252223	3.534826	3.729937	3.301708	3.494233	3.638897	3.328406	3.3011	3.414662	3.961314	3.24272
100506174_at	LOC100506174	4.168205	4.365838	4.565979	4.084554	4.300605	4.280407	4.068117	4.28661	3.814121	4.466954	4.169712	4.211488	4.648183	4.403432	4.108728	4.220025	4.138788	4.349504	4.468621	3.841051	4.187336	4.200853	3.899683	4.368594	4.1214	4.1432	4.059845	4.508964	3.821451	4.326684	4.193142	4.448827	4.117913	4.289978	4.274272	4.088193	3.855615	4.492196	4.081467	4.064031	3.997764	4.278893	4.078628	4.027564	4.277256	4.036705	4.491456	3.933182
100506175_at	LOC100506175	4.430144	4.768562	4.716676	4.167909	4.181952	4.776405	4.493778	4.071924	4.355353	4.726428	4.991433	4.264052	5.040908	4.347316	4.644886	4.286505	4.542107	4.314576	4.427363	4.680052	4.745347	4.599623	4.58134	4.306919	4.711034	4.721987	4.499485	4.72647	4.497756	4.460088	4.926707	4.866003	5.071361	4.208017	4.225286	4.591225	4.436591	4.399721	4.495386	4.658767	4.916539	4.368159	4.764567	4.34121	4.655593	4.88882	4.612828	4.783634
100506189_at	LOC100506189	3.782894	4.025824	3.888767	3.779248	3.74047	3.75472	3.756307	3.800572	3.772895	3.808981	3.595372	4.046035	3.813384	3.974694	3.796628	4.175512	3.727456	3.92371	3.667508	3.934091	3.938026	3.789085	3.869686	3.686604	4.11787	3.84507	3.8379	3.750393	3.703904	3.695577	4.025877	3.807776	3.821565	3.872206	3.979078	4.174764	3.824755	3.758049	3.867076	4.019437	3.693868	3.828997	3.918026	3.747082	3.753771	3.898498	3.673654	3.92374
100506190_at	LOC100506190	5.518636	5.446186	5.930693	5.194364	6.258375	4.43368	5.263749	4.481609	4.898763	4.975198	6.180481	7.84174	5.334933	4.636362	7.154992	6.458513	5.626078	5.578972	5.734692	5.908237	6.207933	5.866125	4.559177	4.442533	5.16603	7.729237	5.384384	6.457338	6.388028	5.947124	5.357621	5.951334	5.512869	5.751891	5.17705	4.414393	4.920926	6.112579	5.595134	5.635306	5.026538	5.471896	6.210507	5.485536	4.999069	6.983957	6.403582	5.273525
100506195_at	LOC100506195	3.58643	3.640291	3.586461	3.616607	3.734536	3.505347	3.576304	3.62014	3.71787	3.704712	3.539693	3.648386	3.605758	3.690312	3.638438	3.655077	3.579707	3.546673	3.512294	3.49749	3.587942	3.695817	3.593315	3.64012	3.628691	3.576763	3.563361	3.65773	3.567677	3.358415	3.567044	3.899897	3.62953	3.535291	3.623683	3.669223	3.459046	3.613566	3.665442	3.676168	3.646493	3.576177	3.552641	3.590302	3.541086	3.710861	3.830212	3.740518
100506201_at	LOC100506201	8.493743	6.996286	7.09969	6.074453	7.124451	7.835385	7.573865	7.279244	7.760882	7.177112	6.999464	6.159925	6.12832	6.498004	6.851928	6.791895	6.955879	6.892229	6.486466	7.496546	6.253618	6.477469	6.803461	7.135124	5.979606	6.928377	6.615995	6.981402	7.143077	6.895068	7.594167	6.975428	6.420397	6.269981	6.65608	6.872423	6.507137	5.835399	6.622196	6.006624	6.792691	7.19416	7.269617	6.663778	6.744023	6.07612	6.867469	6.754244
100506206_at	LOC100506206	3.566244	3.84229	3.801434	3.961068	4.284642	3.93836	3.688772	3.766586	3.978863	4.118003	3.799703	3.8604	3.776641	3.788661	3.994457	3.946577	4.075754	3.999942	3.80843	3.995736	3.799946	4.308864	3.978081	3.892431	3.849072	3.766285	4.059343	4.003111	4.125915	3.995447	4.021841	3.871597	3.853015	3.901541	3.962763	3.821588	3.811472	4.119749	4.118229	4.068391	4.181504	3.863467	4.004008	3.63814	4.050349	3.910145	3.838642	3.821208
100506207_at	LOC100506207	3.733903	3.746282	3.768801	4.020008	3.882518	3.762793	3.636319	3.965219	3.98961	3.932099	4.084009	3.845599	3.777143	3.693868	3.938694	3.740673	3.97372	3.971643	3.756659	3.857098	3.910347	3.92388	4.120567	4.13683	3.902625	3.979789	3.821673	3.87657	4.038241	3.752363	3.866869	4.068568	3.950158	3.671337	3.955811	3.855755	3.851189	3.985072	3.985241	4.270362	3.867462	3.579772	3.71315	3.784694	3.711324	3.718827	3.896557	3.707603
100506211_at	MIR210HG	6.341417	4.502549	5.342589	4.259983	5.125223	4.03372	4.855938	4.520961	4.42694	5.197723	4.057639	5.241858	4.315606	4.159624	4.155365	4.899798	4.75828	4.697751	7.558097	5.395479	4.631259	6.791932	4.848816	4.406238	6.315334	5.412092	6.181655	4.095111	5.058809	4.342253	5.095738	4.841166	4.666298	4.115058	4.567099	4.493244	6.147159	4.220791	4.843319	4.965325	7.167703	5.808948	5.408212	4.152517	4.542078	4.068017	4.372791	6.130239
100506215_at	GCFC1-AS1	3.976798	3.990334	4.146222	3.928367	3.83573	4.271501	4.885475	4.86836	4.221607	3.996087	4.475037	3.961618	4.413082	4.406039	3.934326	3.869163	4.074406	3.88856	4.024743	3.961972	4.107409	3.955163	5.186328	4.218034	3.900686	4.18122	4.001908	3.886657	3.850932	4.996184	3.952015	4.211358	4.103683	4.124039	4.057293	4.07185	3.792658	3.829618	3.807346	3.83634	4.517511	4.109094	3.919177	4.140561	3.872286	4.071202	4.339213	4.125503
100506216_at	LOC100506216	3.579841	3.846031	3.834716	3.812215	3.825779	3.554202	3.649833	3.581719	3.707367	3.614664	3.757697	3.669037	3.765393	3.730127	3.79949	3.739491	3.706154	3.630751	3.393509	3.840681	3.722223	3.574936	3.874335	3.792655	3.634926	3.717372	4.022194	4.007754	3.81981	3.697743	3.662316	3.627942	3.727621	3.663181	3.487434	3.612848	3.635714	3.902009	3.770066	4.098741	3.711323	3.546519	3.648839	3.520126	3.787657	3.709226	3.68373	3.695475
100506219_at	LOC100506219	4.332252	4.741637	4.536667	4.40731	4.677021	4.179409	4.29727	3.96276	4.275511	4.649717	4.612487	4.012337	4.670975	4.294034	4.3784	4.356574	4.3589	4.743078	4.752734	4.408345	4.147712	4.473268	4.285767	4.560745	4.28482	4.051758	4.446688	4.332553	4.66805	4.299798	4.640918	4.321202	4.574543	4.105438	4.654887	4.280256	4.354022	4.170942	4.53853	4.02859	4.655281	4.23002	4.597005	4.084442	4.243777	4.282792	4.712872	4.206239
100506226_at	LOC100506226	3.806798	4.038015	3.89321	3.782681	3.750488	3.776163	3.629426	3.847293	3.887724	3.610927	4.032177	3.908514	3.660798	3.92546	3.651939	3.850022	3.733455	3.756085	3.739103	3.966982	3.84974	3.802512	3.962438	4.371085	3.73816	3.85346	3.467325	3.762532	3.96886	3.689047	3.629191	3.833736	3.952764	3.810306	3.91855	3.78285	3.675118	3.831605	3.819912	3.99299	3.91964	3.726261	3.64096	3.832315	3.720077	3.611044	4.083654	3.639443
100506229_at	LOC100506229	3.582398	3.86626	3.749437	3.563485	3.690217	3.955562	3.476362	3.364864	3.681147	3.795823	3.717287	3.600273	3.901114	3.870592	3.847678	3.68073	4.1359	3.578084	3.595229	3.588103	3.557294	3.746966	3.515678	3.578413	3.633871	3.543167	3.518494	3.831424	3.730765	3.87769	3.697864	5.343191	3.54361	3.768981	3.708836	3.694607	3.564501	3.77997	3.772878	3.57438	3.99213	3.818196	3.71315	3.821301	3.850379	3.703737	4.020907	3.919064
100506231_at	LOC100506231	5.08535	5.664071	5.296154	5.28964	4.98889	5.320089	4.995012	4.976894	5.171992	5.295507	5.197142	5.055118	5.516281	5.352622	5.001275	5.282117	5.234517	5.52288	5.311492	4.960848	4.941203	5.324251	5.02337	5.37422	5.053716	5.252499	5.181068	5.155295	5.371465	5.025454	5.28217	5.426544	5.21887	5.114484	5.533649	5.200341	5.072388	4.957383	5.257565	5.671874	5.540154	5.119556	5.353731	4.823556	5.115115	5.07995	5.535566	5.167621
100506233_at	LOC100506233	9.401993	7.917812	8.849505	8.754447	9.032685	8.979796	9.307483	9.61413	8.305479	7.966616	9.532994	8.384466	9.58548	9.140889	7.687031	9.674354	8.368991	8.928491	8.882751	9.013757	8.685767	8.739354	9.208423	10.15404	7.787985	8.980069	8.634733	9.165276	8.931518	8.040324	9.739313	9.388263	8.178953	7.901026	8.148222	9.288774	8.325741	9.142704	8.690329	9.469001	9.751444	8.88628	9.403212	7.604249	8.853782	7.84538	9.842033	9.061218
100506236_at	LOC100506236	3.565029	3.794292	3.806762	3.468029	3.739285	3.802512	3.459926	3.609384	3.698119	3.71259	3.588143	3.405322	3.702435	3.475661	3.601581	3.753032	3.732256	3.572496	3.44239	3.95163	3.650623	3.932721	3.589752	3.525441	3.631217	3.459645	3.392778	3.484733	3.745506	3.75065	3.553958	3.59859	3.914438	3.615317	3.603197	3.694607	3.527706	3.778916	3.723093	3.760379	3.895164	3.402653	3.544708	3.457256	3.433203	3.485105	4.032602	3.526581
100506237_at	NKX2-1-AS1	3.533609	3.685189	3.765713	3.855791	3.817466	4.098948	5.063442	4.11755	3.845603	4.083294	3.786051	3.641166	3.887328	3.662754	3.706925	3.811524	3.700085	3.732457	4.120522	3.842353	3.991586	4.015194	5.587567	3.817015	3.831037	3.720942	3.66941	4.015233	3.697299	4.134462	3.431982	3.916002	3.77122	3.824782	3.681441	3.718458	3.733498	3.9335	3.774969	3.857763	7.341096	3.777958	3.846916	3.580227	4.708733	4.025082	3.914209	3.87115
100506238_at	LOC100506238	3.771796	3.516206	3.639909	3.672998	3.569815	4.128808	3.427043	3.633289	3.738137	3.720755	3.816385	3.709387	3.622169	3.599177	3.710937	3.728257	3.792595	3.712417	3.524423	3.55227	3.612713	3.458967	3.621256	3.312537	3.794104	3.477673	3.871017	3.806194	3.455197	3.556482	3.509659	3.674043	3.764835	3.765355	3.99907	3.721356	3.952497	3.811063	3.904644	3.57774	3.773554	3.636792	3.749351	3.567624	3.534518	3.766041	3.74232	3.607626
100506243_at	KRBOX1	4.059143	3.875356	3.866864	3.952975	4.216464	4.173046	9.091639	3.994845	4.037855	8.581034	3.860702	4.493811	3.888354	3.977869	4.095049	9.693443	4.954167	3.715407	3.982425	4.164326	4.190406	4.031659	8.855617	4.139669	4.069144	4.040206	4.015221	3.971819	6.448371	4.189473	9.149734	3.938455	4.075063	3.900477	4.052714	4.049197	3.86199	3.735712	7.517483	4.171468	3.879858	3.94398	4.033265	4.046244	4.93614	5.114901	4.257842	3.848219
100506245_at	LOC100506245	4.267877	3.944491	3.517245	3.801352	3.936478	4.516215	4.854521	4.422297	3.945022	4.142716	4.065389	3.723533	3.944062	4.40026	3.420407	4.979698	3.817477	3.968318	3.750197	3.817825	4.935997	3.984226	4.374897	4.701564	4.081484	4.864945	4.178626	3.992422	3.9058	4.218504	4.249342	3.896138	3.668156	4.093749	3.799368	4.035832	4.381118	3.723425	4.37815	3.732278	3.961117	4.375172	4.440828	3.997627	3.640414	4.212226	4.083619	3.681902
100506247_at	LOC100506247	3.525316	4.294912	5.446009	3.635297	3.805656	4.229923	5.092489	5.134415	3.567139	3.926091	3.732397	3.697958	3.431551	4.305255	3.55128	3.777103	3.673897	3.496509	3.743944	4.169886	3.716866	3.821889	4.196793	4.693207	3.54554	3.669341	3.77609	3.995118	3.953361	4.855237	3.72813	3.660501	4.269535	3.924827	3.618606	6.358639	4.186364	4.264925	3.740293	3.784043	3.561942	3.807971	3.443037	3.811579	3.631944	3.857574	3.972443	3.448305
100506251_at	LOC100506251	3.4346	4.137525	3.958409	3.896629	4.578383	3.873188	3.486859	3.757973	3.292842	3.974641	4.085882	3.919087	3.835814	3.737849	3.935652	3.331742	4.076366	3.987572	4.137108	3.545095	3.533813	3.721291	3.670981	3.648656	3.795039	3.569715	3.546419	4.045227	3.39942	3.469765	3.614308	3.256531	3.493333	3.94303	3.328338	3.286128	3.749672	4.145036	3.493934	3.809364	3.601264	3.656557	4.078791	3.514783	3.808515	4.152912	4.387101	3.341311
100506252_at	LOC100506252	4.12618	4.322591	4.453707	4.358562	4.150165	4.302285	4.07016	4.219132	4.186277	4.426971	4.284588	4.311371	4.526858	4.2267	4.367384	4.464199	4.263692	4.502534	4.144062	4.224832	4.437483	4.459873	4.375718	4.565402	4.394555	4.335052	4.411717	4.342523	4.196267	4.25832	4.490825	4.488721	4.224824	4.454226	4.388401	4.211897	4.321491	4.501837	4.157164	4.460325	4.289546	4.143459	4.333071	4.133534	4.310448	4.390479	4.606818	4.178444
100506258_at	LOC100506258	3.61629	3.420339	3.526531	3.647596	3.546972	3.621637	3.424997	3.266503	3.571573	3.597252	4.539337	3.584912	3.555061	3.567599	3.691657	3.64885	3.769242	3.665844	3.426404	3.449871	3.831636	3.947473	3.338675	3.597944	3.578851	3.403451	3.548093	4.150176	3.48951	3.679519	3.622933	3.69155	3.610661	3.962195	3.481325	3.563515	3.344728	3.388916	3.609477	3.866846	3.718016	3.608692	3.597176	3.564927	3.692781	3.5516	4.222517	3.363844
100506259_at	LOC100506259	4.107724	3.78904	4.251012	3.708496	4.252562	4.40314	4.161235	4.423902	3.792343	3.892059	4.259294	3.898302	4.740095	3.917473	4.385793	4.152894	4.143437	4.121759	4.073515	3.94292	4.61249	3.50638	4.518021	5.03847	4.096591	4.419527	3.917402	4.139289	4.500023	3.80017	4.584557	4.475207	3.856374	4.105251	3.954804	4.090954	3.914587	3.976101	4.264662	4.447904	4.444142	3.919718	3.819214	4.252233	4.418984	3.914719	5.019427	4.391107
100506262_at	LOC100506262	4.221737	5.982933	4.9402	6.003383	7.027742	5.024441	7.541662	7.52044	5.945885	4.592591	6.634938	4.724155	4.999794	5.265257	4.376839	4.013127	6.774929	5.033413	5.064389	6.143787	5.714004	4.217657	6.628743	5.800669	4.545576	4.992533	5.161953	3.857079	6.490962	5.12136	5.557606	4.830942	5.94438	5.135695	5.133334	5.092259	4.419471	3.585932	5.204533	7.003474	7.069606	5.840554	5.062002	5.421689	8.038655	4.622311	7.876049	5.810091
100506267_at	LOC100506267	3.65098	3.722207	3.749673	3.428384	3.569603	3.693997	3.535561	3.72846	3.577522	4.441718	4.249639	4.040565	3.403747	3.441916	3.674152	3.527746	3.691161	3.541526	3.680703	3.690165	3.90958	3.635185	3.755993	3.581212	3.402753	3.642438	3.554815	3.534795	3.556092	3.817922	3.606285	3.628284	3.771002	3.530716	3.629116	3.603866	3.329958	3.691104	3.497951	3.786164	3.525731	3.70556	3.548998	3.498861	3.470267	3.526846	3.891003	3.496336
100506268_at	LOC100506268	5.765729	4.944661	5.075052	4.992716	5.893979	5.578857	6.037263	5.671471	6.381594	4.984461	5.202016	4.704103	4.164042	5.124212	4.73763	6.882643	5.057366	6.701229	5.432551	4.653769	5.296419	4.733444	5.57667	5.183509	4.768933	5.202657	4.54202	5.220397	6.10194	6.418544	6.25939	6.178877	5.650235	4.68169	5.189054	6.244424	4.50433	4.970673	5.445148	5.388584	5.384255	6.57773	6.132246	4.514081	5.213856	4.474456	5.351326	5.621675
100506271_at	LOC100506271	4.64284	4.982796	4.815278	4.80663	4.437976	4.759456	4.565505	4.629426	4.486122	5.03227	4.709954	4.592168	4.377561	4.62364	4.915641	5.005279	4.621776	5.080112	6.231404	4.596365	5.828758	5.135515	4.558861	4.871766	4.272856	4.517055	4.687236	4.534815	4.868216	5.130879	4.868341	4.913452	4.786364	4.482172	4.896554	4.831477	4.87323	4.909349	5.041769	5.023504	4.678837	5.163361	4.813343	4.437511	4.819291	4.745377	4.859623	4.484167
100506272_at	LOC100506272	3.425619	3.514248	3.318458	3.633436	3.640878	3.610823	3.396624	3.651113	3.864357	3.587049	3.441948	3.683931	3.642558	3.589628	3.656757	3.745409	3.563492	3.591228	3.489911	3.520329	3.555287	3.510348	3.452516	3.579286	3.552036	3.713089	3.456313	4.29447	3.922649	3.516187	3.574997	3.803376	3.818622	3.377794	4.161013	3.820962	3.76896	3.814223	3.425222	3.386854	3.672592	3.611617	3.369988	3.438338	3.560354	3.984219	4.333533	3.729572
100506274_at	LOC100506274	3.451209	3.617829	3.705754	3.565596	3.549417	3.776683	3.655701	3.970956	3.859311	3.671543	4.025308	3.547342	3.7109	3.606058	3.945023	3.700197	3.515587	3.681411	3.548458	3.680364	3.74345	3.694936	3.522109	3.751775	3.734692	3.839008	3.75498	3.816486	3.672276	3.97766	3.608661	3.788831	3.643667	4.031788	3.919716	3.645118	3.782784	3.711517	3.610327	3.371621	3.729503	3.536806	3.550272	3.579081	4.033865	3.648063	3.53855	3.693419
100506275_at	KRBOX1-AS1	4.25146	4.789182	4.3889	4.559745	4.467635	4.267987	4.319416	4.565419	4.270229	4.635306	4.59918	4.699664	4.536776	4.423773	4.483406	4.642468	4.396284	4.733521	4.5235	4.553498	4.42877	4.715169	4.778017	4.620103	4.266968	4.328325	4.243015	4.267359	4.65088	4.607402	4.358128	4.983654	4.457314	4.017981	4.64515	4.401121	4.309556	4.773691	4.310038	5.134233	4.519723	4.561998	4.399602	4.18823	4.474544	4.749114	5.103824	4.792937
100506286_at	LOC100506286	3.63591	3.47343	4.047389	3.564588	3.590056	3.393553	3.507334	3.750258	3.497234	3.582686	4.076411	3.206827	3.403824	3.457541	3.530099	3.656377	3.417996	3.501979	3.492607	3.686313	3.863696	3.73417	3.562128	3.469138	3.494687	3.7699	3.733505	3.483937	3.752963	3.572998	3.372076	3.557336	3.729615	3.584463	4.096521	3.845751	3.577438	3.697063	3.592757	3.572138	3.341968	3.579772	4.002879	3.399864	3.393451	3.53502	3.589429	3.428168
100506288_at	LOC100506288	3.961524	4.082179	4.366308	4.055295	4.157841	4.219186	3.752133	4.01828	4.068595	4.039952	3.963521	4.041857	3.904577	4.10857	4.300827	4.201265	4.190536	4.099491	4.2442	4.150477	4.353875	4.237492	3.880667	4.35909	4.241171	4.060451	4.65237	4.127065	4.119808	4.198154	4.136133	3.981295	4.164604	4.047811	4.242955	4.439405	4.097941	4.172857	4.137384	4.21502	4.298058	3.936457	4.147376	4.105972	4.154606	4.049343	4.182667	4.074528
100506289_at	LOC100506289	3.585207	3.446538	3.35407	3.448451	3.436712	3.731645	3.454009	3.389817	3.582765	3.626936	3.566864	3.2846	3.507519	3.395286	3.516213	3.564087	3.555235	3.658891	3.543839	3.600739	3.464485	3.407688	3.449562	3.564823	3.199145	3.366066	3.423674	3.456399	3.383851	3.517188	3.374683	3.709774	3.574445	3.389445	3.365371	3.374275	3.343771	3.593835	3.329209	3.715788	3.589336	3.327807	3.418773	3.362253	3.626682	3.625079	3.577245	3.304284
100506291_at	LOC100506291	3.756298	3.61076	3.624996	3.589313	3.516936	3.813608	3.630088	3.665586	3.811591	3.638455	3.866725	3.730428	3.71558	3.810751	3.633116	3.703573	3.719812	3.68565	3.622724	3.768065	3.550171	3.835402	3.873297	3.708077	3.75521	3.908101	3.85231	3.688202	3.579405	3.609367	3.817985	3.778557	3.687919	3.686527	3.838649	3.689747	3.657029	3.793526	3.69821	3.801412	3.844844	3.634678	3.660446	3.515962	3.614672	3.644026	3.856858	3.735181
100506295_at	LOC100506295	7.639312	6.214091	6.408713	6.104436	7.38485	6.741468	8.776371	8.399129	5.672619	5.806729	9.218772	7.187899	7.495326	6.222687	7.851799	7.607386	5.897305	7.007021	7.567433	7.186729	7.982824	6.645409	7.227691	7.251062	7.786567	8.379535	7.80803	7.126515	7.023691	7.980654	8.000759	7.633206	7.177827	8.646217	6.282225	9.099007	7.656667	7.650698	7.330882	7.223397	7.471523	7.211646	7.116134	7.189836	7.474955	7.308353	8.905372	8.452469
100506302_at	LOC100506302	6.358227	6.853418	6.920058	6.613108	7.53508	8.284278	8.352914	7.677597	7.868126	6.480483	7.939193	5.881708	6.700563	6.964653	6.789451	7.587334	6.710842	7.395263	6.930046	6.824721	6.241911	6.631239	7.355543	6.517252	5.966997	6.983813	6.404152	7.354783	6.506881	7.38316	7.072094	7.391818	6.897791	6.64251	7.194344	7.21625	7.267618	7.230821	7.354416	8.137447	7.576021	5.897964	6.528228	6.968369	6.65954	6.625752	8.48515	6.80559
100506311_at	HOTAIRM1	7.504507	7.325841	9.671586	7.509174	5.466337	5.52173	7.394386	6.603748	7.047766	6.138066	9.37091	10.52407	5.531222	4.823763	5.107843	9.564138	4.457479	5.553152	9.405622	4.870732	6.071263	7.097298	8.188932	6.987562	7.850185	4.682632	6.947024	9.07699	7.149623	6.206422	4.45992	4.638777	8.034329	6.64406	7.011443	7.986777	9.336926	7.781852	7.016939	8.820226	4.515255	8.886225	6.638725	7.146683	7.672541	6.08117	5.405066	7.094528
100506312_at	LOC100506312	4.68203	4.381124	4.269919	4.173918	4.202881	4.951834	4.18622	4.113816	4.874592	4.245153	5.328532	4.746769	4.410624	4.227324	4.143325	4.705901	4.733508	4.611554	4.006424	4.099188	4.156315	3.969848	4.524793	3.896385	4.290429	4.137381	4.841193	4.300311	5.033941	4.245466	4.835749	4.97792	5.590026	4.071516	4.509058	4.20954	4.101661	5.026213	5.373353	4.656989	5.163029	4.689707	4.06999	4.106281	4.430468	4.728826	5.260546	4.369175
100506314_at	LOC100506314	3.6711	5.378961	5.353333	6.113293	6.618199	3.862154	5.976863	7.065769	6.543536	5.673087	4.311236	5.838938	4.268035	3.799285	3.715703	4.024714	3.502391	3.970893	4.990282	3.948548	3.972978	5.424935	5.122119	7.069604	3.970752	5.344638	3.777219	4.060497	3.987959	3.575586	5.861958	6.365246	3.856733	3.737748	4.86952	7.216299	5.836824	3.569615	4.657096	3.744682	6.025843	6.013302	5.973526	3.781645	3.591895	3.709537	3.779214	3.865114
100506319_at	LOC100506319	5.227621	5.384689	5.414285	5.237409	5.744084	5.20779	5.049227	4.880897	5.189753	5.452606	5.566416	5.29638	5.355094	5.258818	5.109322	5.319793	5.051632	5.361944	5.323074	5.103073	4.814178	5.350215	5.200459	5.036732	5.433704	4.736524	4.787342	5.262353	5.159306	5.246595	5.235905	5.468568	5.113804	5.026316	5.435623	4.905522	5.027402	5.330845	5.266622	5.550225	5.193063	4.966133	5.584436	4.782096	5.27611	5.165986	5.644909	5.081981
100506325_at	LOC100506325	6.070845	5.449967	5.687048	4.942403	6.794116	5.810871	5.506025	4.757486	4.018396	5.682479	5.990718	5.526904	3.907429	5.415707	6.145663	7.454158	4.387825	5.780243	6.867765	5.228322	4.715526	5.098886	6.755296	7.51796	5.333607	6.899705	6.350368	5.459571	6.320767	5.471862	6.329021	4.662727	5.166448	5.861584	7.455049	5.163829	5.379564	4.906214	5.563258	5.444241	7.036479	6.266258	4.541139	5.921918	5.561677	6.037948	6.931368	7.912059
100506327_at	LOC100506327	4.512154	3.793133	4.623962	4.329707	4.168801	4.677381	3.737769	3.572162	3.571573	4.540473	4.321383	3.898561	5.718087	3.840878	3.659577	3.468366	3.566416	4.166696	4.082001	3.568628	4.041542	3.964611	3.966305	5.186839	4.198046	5.212977	4.179126	4.295598	3.584471	3.855296	4.546544	4.531436	4.618013	4.088658	3.614771	4.047569	3.879621	4.840116	3.992223	3.884203	3.939812	4.135303	4.243969	3.766293	4.410131	3.782873	4.686898	4.046291
100506331_at	LOC100506331	3.724974	3.466031	3.919583	3.740058	3.450671	3.790121	3.62783	3.671835	3.6908	4.114687	3.869396	3.703443	3.976822	3.797883	3.628825	3.745744	3.666093	3.653904	3.959485	3.776896	3.719324	3.908602	3.86831	3.738525	3.670001	3.534855	3.623853	3.584577	3.69051	3.788632	3.845353	4.470512	3.741772	3.743957	3.866928	3.7767	3.80738	4.173878	3.727649	3.587783	3.817117	3.891104	3.465415	3.470582	3.452976	4.149614	4.056424	3.591887
100506342_at	LOC100506342	5.325332	4.996008	5.303098	5.071467	4.875642	4.745092	4.54962	3.97707	5.207003	5.925797	4.959478	5.273321	6.781635	4.782319	5.037205	5.896678	5.075344	4.759805	4.476949	5.075879	5.749521	4.67204	4.562135	4.774638	4.779176	5.924752	4.799509	5.120495	5.915739	4.138127	6.500863	5.215507	4.467836	4.623112	5.501236	5.604554	4.672039	5.635453	5.23974	4.512887	6.149073	5.735536	5.523859	4.796457	5.501955	4.848393	5.893683	5.322038
100506343_at	LOC100506343	4.842735	5.045034	4.896378	5.272932	5.211191	4.934875	5.152703	6.037711	4.987004	5.01726	5.005605	5.074574	5.240358	5.551177	5.098729	4.864995	5.123666	5.147056	5.055471	4.927965	5.111006	5.208003	6.192774	5.298527	8.778882	4.890449	6.33941	5.125035	4.829147	6.091409	5.002844	5.155555	5.979365	5.144228	5.038931	5.375684	5.360934	4.982228	5.02441	5.20947	5.200324	5.012161	4.999259	4.757433	5.17014	5.31212	5.230217	6.163292
100506348_at	LOC100506348	3.88968	4.216938	3.636149	4.25944	3.963294	3.696142	3.666847	3.826069	3.662718	4.197747	3.709897	3.959157	3.837434	3.730616	3.973734	4.08295	4.070802	4.047788	4.372552	3.824664	4.042837	4.23333	3.849605	4.134491	4.130825	4.138935	3.959031	3.854073	4.050517	3.969303	4.109889	4.104375	4.069016	3.613055	3.972409	4.032001	3.980554	4.092878	4.1736	4.155068	3.988216	4.07167	3.936267	3.535226	4.065399	4.00387	4.072804	4.216864
100506351_at	LOC100506351	3.749541	4.043155	3.923784	3.927779	3.967117	3.952751	3.987918	3.590979	4.001984	4.161645	4.052351	3.724124	4.122862	4.124981	3.996481	3.954498	4.014205	4.059005	4.076784	4.14218	3.771009	3.864065	3.992423	4.079062	4.525503	3.79437	3.772342	3.821554	4.258874	4.319477	4.23245	3.949251	4.151165	3.895456	4.177793	4.156469	3.892017	4.027805	4.010352	4.096031	3.899864	3.919718	3.840268	3.928534	3.886666	3.988431	4.286625	4.038971
100506354_at	LOC100506354	4.102519	3.982503	3.621893	3.77103	3.628102	4.064702	3.897016	3.940452	4.285556	3.864159	3.883219	4.427646	3.889888	3.974881	3.837985	3.877464	3.630639	4.107757	4.163579	3.799077	3.656669	3.574241	3.922181	4.086711	3.929684	3.841178	3.82612	3.812617	3.799685	4.45434	3.829613	3.809388	4.068853	3.932265	3.754725	3.930739	4.014071	3.859825	3.797013	4.056595	3.849894	3.763371	3.771109	3.611895	4.103124	3.924197	4.272293	3.875801
100506358_at	LOC100506358	3.778248	3.961278	3.557976	3.737802	4.854852	3.744317	3.724082	3.826063	3.864492	3.858119	3.807329	3.857432	3.689332	4.03513	3.783969	3.555037	3.933227	3.695452	3.588363	4.170066	3.873968	3.78304	3.725454	3.996357	3.826228	3.876119	3.714742	4.866263	7.350286	3.736701	3.802496	3.844255	3.834367	3.890524	3.641057	3.640053	3.673324	3.743919	3.713528	3.660381	3.853298	3.588826	3.780844	3.579128	3.77158	3.933553	4.078953	3.971033
100506365_at	LOC100506365	8.607437	9.563775	9.222761	8.747603	8.243224	10.01132	8.682923	10.31148	8.336244	8.833268	9.058541	9.326086	9.673794	10.41878	8.820659	9.315487	10.81324	8.421007	8.486589	8.510958	9.768822	8.270357	8.728465	9.162103	8.500137	10.06212	8.848642	8.908338	9.006592	8.169854	9.306113	9.167377	8.893449	9.911708	8.110017	9.984554	8.729015	8.416032	9.511755	8.139164	8.895687	9.196156	8.853576	9.570176	8.93817	9.111915	9.451617	8.549442
100506368_at	LOC100506368	4.083572	3.801921	3.789864	3.469249	4.974105	3.468918	3.453284	3.702228	3.915289	3.968165	4.771917	4.020461	4.78164	3.660866	3.940676	3.736782	3.860951	4.640623	4.024781	3.827968	3.711475	3.713591	3.873413	3.988759	4.509279	4.146047	4.017871	4.029008	3.597695	3.872429	3.650533	4.877399	3.950404	3.647045	3.779895	3.551785	4.135876	3.969466	4.422762	4.329042	4.087595	4.011709	4.231797	3.591349	3.840856	4.083668	3.802576	3.96289
100506371_at	LOC100506371	3.544213	3.949628	3.976406	3.647596	3.899344	3.861039	3.801909	3.584791	3.556399	3.699228	3.818938	3.751619	3.457884	3.494969	3.519696	3.724033	3.878696	3.782553	3.67471	3.950863	3.709185	3.899057	3.818415	3.85467	3.726168	3.624921	3.623975	3.67779	3.585497	3.755249	3.710264	3.658414	3.729827	3.653844	3.418815	3.68537	4.414514	3.673639	3.84058	3.638287	3.800897	3.852401	3.907385	3.403501	3.723676	3.678273	3.830302	3.939987
100506373_at	LOC100506373	4.176427	4.71445	4.659403	4.690255	4.187334	4.333462	4.20264	3.889752	4.642776	7.976648	5.45866	4.76912	4.447391	3.940737	4.23804	7.253223	4.556522	5.267672	5.004398	4.275419	4.474695	4.669978	4.641722	4.30272	4.525164	4.307538	4.274626	4.81339	4.441025	4.331766	4.597299	4.655566	4.99784	4.412763	4.285808	4.463925	4.759859	5.439631	4.796251	4.477209	4.652197	5.144674	4.575562	4.38978	4.462875	4.708792	4.317212	4.405642
100506374_at	LOC100506374	4.628918	4.938068	4.437468	5.068082	4.820507	4.80293	4.388374	4.860958	4.931004	4.559295	4.663802	4.872928	5.186478	4.615152	4.678244	4.446633	4.923043	4.710309	4.705998	4.625879	4.693899	4.75039	4.58425	4.926893	4.902164	4.47425	4.706503	4.952703	4.778995	4.676491	4.831369	4.84121	4.938114	4.352442	4.539047	4.774515	4.595465	4.630989	4.721905	4.912356	4.794477	4.676792	4.621399	4.395862	4.679127	4.744412	4.705312	4.463996
100506377_at	LOC100506377	6.727198	10.45276	9.33613	5.986127	4.246403	3.267424	3.577181	3.72985	3.351066	10.3629	3.598607	7.647333	3.543168	3.418147	7.240275	5.12569	3.365288	3.453839	5.208091	3.459592	3.83363	3.538183	3.481984	3.609977	3.733336	3.366418	6.372394	3.966123	3.353984	3.158811	10.4384	3.351489	3.374581	3.449725	4.567824	3.487629	3.912445	5.061938	3.483239	3.368626	7.311394	5.590028	6.358618	3.204079	4.580258	3.949755	3.512041	4.724272
100506379_at	LOC100506379	3.641415	3.737799	3.615141	3.676272	3.569373	3.747913	3.932252	4.100874	3.786467	4.059255	4.163196	3.89985	3.726865	3.712704	3.513807	3.968147	3.601489	3.758976	3.932199	3.680071	3.831461	3.8278	3.893972	3.761214	3.725973	3.992933	3.703689	3.75154	3.894947	3.76304	3.709494	3.782087	3.695305	3.683129	3.683675	3.590626	3.674627	3.657	3.57921	4.053837	4.199281	3.714648	4.061446	3.626058	3.388895	3.740839	3.96557	3.876316
100506380_at	LOC100506380	3.706537	5.144886	4.419035	4.237692	5.161259	4.351304	3.914926	4.474283	4.144431	4.147216	5.128544	3.895161	4.956546	3.929446	4.314529	4.265808	4.084037	4.114475	4.9812	4.007843	3.895539	4.399462	3.880784	4.393606	4.765478	3.926801	4.489302	4.222806	3.768719	4.282899	4.241422	4.007334	4.401144	3.971764	5.804793	3.992486	4.428286	4.00199	4.831261	4.546253	5.203083	4.064976	3.998047	4.030868	4.958377	4.52431	4.698512	4.047229
100506385_at	LOC100506385	3.413772	3.233194	3.618679	3.554056	4.180101	3.673381	3.539973	3.583199	3.826671	3.933657	3.576336	3.504627	3.296561	3.524686	3.519825	3.521207	3.615917	3.319774	3.443604	3.770288	3.686083	3.427728	3.474694	3.475358	3.525645	3.538987	3.639064	3.328334	3.796463	3.49247	3.440135	3.369965	3.548082	3.466535	3.645919	3.65841	3.524618	3.659665	3.661688	3.34951	3.838951	3.209196	3.6271	3.394354	3.465117	3.714145	3.400218	3.79758
100506387_at	LOC100506387	3.619986	3.683943	3.771511	3.798771	3.812485	3.949089	3.669396	3.724105	3.848311	4.223768	3.814599	3.501798	3.581988	3.7244	3.934296	4.018038	3.679901	3.759523	3.812933	3.750862	3.516695	3.934825	3.646395	4.023414	3.644753	3.770498	3.844052	3.830718	3.907858	3.710003	3.717685	3.849351	3.905336	3.811005	3.682726	4.108556	3.454909	4.004542	3.923071	3.851672	3.899731	3.551461	3.996498	3.706927	3.804295	3.704582	3.939667	3.706676
100506388_at	LOC100506388	3.602349	3.70602	3.761921	3.795297	3.745418	3.891927	3.830229	3.548737	3.749341	3.798164	3.913209	3.741977	3.871324	3.745108	3.601407	3.901671	3.997168	3.735001	3.632052	3.765424	3.613576	3.989288	3.898595	3.733484	3.8876	3.773967	3.508255	4.149179	3.508586	3.937264	3.749448	3.766507	3.547134	7.848229	4.062044	3.73809	3.714718	3.742514	4.019798	3.571123	4.18255	3.534018	3.569679	6.798146	3.632274	4.387253	3.769445	3.816581
100506392_at	LOC100506392	6.23709	7.368953	7.318774	6.156391	6.827926	6.519637	7.487283	4.753963	7.961895	7.365329	7.38073	5.817685	4.703572	5.527084	7.50306	4.729322	4.146579	7.216245	5.885237	7.032505	7.101561	4.34048	6.690044	7.119141	5.299954	3.706571	6.339303	5.673514	6.435158	6.818559	6.533052	3.902689	6.209981	6.117149	7.996443	5.86147	5.657958	7.361861	5.710011	6.22414	3.745398	6.721644	6.694658	6.596792	6.729694	6.003946	7.977629	6.363375
100506397_at	LOC100506397	3.819007	3.666568	3.814792	3.76573	3.780536	3.835173	3.595587	3.673716	3.933665	3.951966	3.577173	3.893353	3.84349	3.535459	3.642824	3.754679	3.639681	3.616576	3.940159	3.763736	3.729445	3.889576	3.715743	4.071426	3.782292	3.822659	3.752881	3.758584	3.602612	3.581058	3.59432	3.826617	3.734064	3.561882	3.794474	3.664821	3.841981	3.72964	4.388124	3.894557	3.513367	3.73885	3.794344	3.98085	3.605531	3.826297	3.825708	3.989927
100506403_at	LOC100506403	3.679745	3.98918	4.120209	3.724402	3.729887	3.864474	3.797332	3.952519	3.734948	3.89026	3.814134	4.094615	3.678204	3.809853	3.628566	3.624378	3.891198	3.863442	3.998802	3.881855	3.831355	3.889665	3.616601	3.507305	4.122991	3.981032	3.854632	3.636598	3.995395	3.706108	3.603298	3.805899	4.094763	3.750116	4.037291	3.656254	3.775925	4.096623	3.559292	3.716666	3.981295	3.718582	3.714205	3.824177	3.950826	3.811061	4.175796	3.715311
100506405_at	LOC100506405	3.978805	4.051225	4.027383	3.913808	6.149364	3.891067	3.681817	3.929944	4.055553	3.990313	4.093593	4.15798	4.030241	3.795892	4.040478	3.840867	3.880358	4.046956	4.222517	4.315819	3.948862	4.883117	4.10933	4.411693	4.032657	4.007389	3.84203	4.042778	3.942055	4.045944	4.228415	4.143867	3.932452	3.883563	4.415881	4.177081	4.604303	3.982855	4.01909	4.189375	4.178519	3.99312	4.099792	3.803771	3.799097	4.25165	4.365427	4.048244
100506406_at	LOC100506406	4.121142	4.829924	4.38884	4.155807	4.433411	4.35895	4.179664	4.248525	4.232161	4.495201	4.336058	4.321958	4.339976	4.4873	4.243986	3.966387	4.263631	4.280024	4.330383	4.323742	4.077453	4.308274	4.238169	4.351746	4.26595	4.117417	4.118145	4.374107	4.385398	4.54204	4.647369	4.620942	4.305451	4.20091	4.423112	4.274772	3.989097	4.098197	4.172856	4.383422	4.469491	4.154307	4.203327	4.086952	4.103032	4.34819	4.762941	4.303856
100506409_at	LOC100506409	3.867156	4.165334	4.104969	3.789052	4.647359	4.367423	5.279824	4.76473	4.073376	3.951641	4.072424	4.029226	5.588541	5.596266	3.941368	3.701095	3.90078	3.593202	3.77686	4.01644	4.2808	3.922425	4.95029	4.487529	4.057257	4.91893	3.899686	4.915464	3.677237	4.458228	4.050022	3.862843	3.91387	4.051579	3.79132	3.782236	3.476345	3.831888	4.032049	3.666248	3.958662	3.939697	3.815698	4.111786	3.964661	4.451077	4.222084	4.244264
100506413_at	LOC100506413	3.792398	3.32543	3.643853	3.709625	3.597427	3.702744	3.419001	3.50914	3.578227	3.891491	3.542964	3.498336	3.723932	4.085265	3.656914	3.552821	3.749833	3.527198	3.352419	3.494354	3.410292	3.701781	3.627047	3.858503	3.503912	3.582229	3.595841	3.483937	3.728569	3.526946	3.665379	3.619421	3.613385	3.420634	3.59474	3.594374	3.505413	3.555528	3.810661	3.627592	3.631909	3.552664	3.495121	3.457958	3.467876	3.407575	3.904071	3.575988
100506414_at	LOC100506414	4.294327	4.521657	4.410287	4.36692	4.5433	4.350122	4.211639	4.276343	4.548485	4.530413	4.398695	4.39157	4.617682	4.464299	4.583422	4.283414	4.490882	4.439465	4.411138	4.355995	4.268033	4.856434	4.496189	4.49855	4.360784	4.235992	4.404451	4.424621	4.379919	4.807417	4.489803	4.774054	4.548526	4.420165	4.526857	4.347944	4.328479	4.430207	4.447845	4.687095	4.776861	4.759949	4.401634	4.168817	4.280692	4.508907	4.88966	4.422465
100506415_at	LOC100506415	3.963949	4.103509	3.74415	3.865953	4.027456	4.242953	3.917203	3.563063	4.091331	4.357165	4.381766	3.774135	4.160993	3.996813	3.970151	3.69428	3.610625	3.776627	3.670804	4.174331	3.888626	3.93302	3.945226	3.855335	3.951171	3.715361	3.75342	4.132104	3.720497	4.065874	3.934283	3.906835	3.629103	3.667689	3.734901	3.832962	3.650874	3.738025	3.706046	3.889891	4.040127	3.805828	4.124158	3.667528	3.776711	4.035419	4.140196	3.649973
100506418_at	LOC100506418	3.733203	3.661144	3.660727	3.676487	3.849976	3.735971	3.514672	3.643463	3.799814	3.798761	3.562778	3.418985	3.695907	3.424492	3.487192	4.001122	5.316599	3.601291	3.549738	3.615851	3.644197	3.589978	3.431284	3.532362	3.342744	4.278159	3.354795	3.584227	3.750448	3.402738	3.665644	3.724854	3.708593	3.75293	3.20854	3.734179	3.672634	3.574667	3.670094	3.516377	3.682626	3.643979	3.71921	3.518203	3.731225	3.884518	3.585589	3.709135
100506419_at	LOC100506419	5.332581	5.196044	4.94775	5.044101	5.120226	5.159641	5.578048	5.05033	5.201898	5.706738	5.201752	5.275577	5.396142	5.003992	5.032389	4.897977	5.05839	4.931481	4.856108	5.065201	5.371294	5.308336	5.482987	5.439817	5.211153	5.123497	5.1075	5.018041	5.245396	5.342617	5.089652	5.406814	5.211716	4.742104	5.32309	5.079265	4.917152	5.224776	5.087559	5.404331	5.703377	5.250594	5.056148	4.952611	5.133509	5.133039	5.584895	5.327598
100506421_at	LOC100506421	4.381036	5.613401	4.53501	4.340884	4.247288	4.264876	6.324425	4.17486	4.224364	4.49505	4.267859	5.368776	4.208995	4.17454	6.525311	4.265342	4.110752	4.032326	4.513795	4.517199	4.131743	5.711135	5.167726	4.539573	4.198936	4.165498	4.941625	4.646231	4.495529	4.066531	4.04228	4.417609	4.346838	4.216495	4.239152	4.494187	8.684811	4.496086	4.205109	4.647568	4.37006	4.041812	6.812888	3.995528	4.978385	4.385701	4.280237	4.401139
100506425_at	LOC100506425	4.598284	4.369874	5.038096	4.12158	4.145872	5.313224	4.549048	4.500476	5.078858	4.62268	4.220854	4.486219	5.304014	5.249526	4.210018	4.609973	4.429287	4.521936	4.246418	4.033528	4.229143	4.225732	4.203605	3.93399	4.280767	4.586409	4.441872	4.304975	4.579452	4.627797	4.591297	4.457544	4.359684	4.309414	4.756761	4.987089	4.699898	5.335615	4.363321	4.181007	4.300905	4.274136	3.858501	5.005746	4.925705	4.235211	4.543244	4.207296
100506428_at	CBR3-AS1	5.489607	6.272695	6.554114	5.833498	5.221424	5.750499	5.600632	5.474894	5.856103	5.458864	5.739463	5.69893	7.828447	5.564637	5.865442	5.793563	6.416678	5.632261	5.565764	5.864436	5.772031	6.054511	5.821398	6.037747	5.802106	6.760147	5.844774	5.566835	5.967702	5.957821	6.095612	8.255228	5.788903	5.72388	5.602048	6.058788	5.602781	5.689293	5.853731	5.840272	6.950923	6.471275	5.650569	5.430419	5.477027	5.767654	6.067177	6.180691
100506430_at	LOC100506430	4.618572	5.412002	5.006519	5.156319	5.362062	4.78517	4.539697	4.977279	4.898275	5.077137	4.465907	5.095516	4.790434	4.707995	5.098808	5.274616	5.084039	4.87798	5.231313	4.96101	4.979326	5.103989	4.981173	5.252031	5.008912	4.884696	5.013213	5.069273	4.8384	4.856605	4.687638	4.902017	4.897305	5.034374	5.09522	5.05212	4.754541	5.112299	4.887128	5.390538	5.19472	5.001116	4.930084	4.355372	4.891154	4.843996	5.008756	5.027114
100506431_at	LOC100506431	4.207683	4.039155	3.946345	4.22058	4.811652	4.169915	3.607774	3.866639	3.760467	3.97831	3.861508	4.311413	4.189225	3.78776	3.909225	4.025108	3.862868	4.040577	4.207693	3.854713	4.32027	4.224459	3.635674	4.089346	4.168815	3.935298	4.414367	4.515466	5.599783	3.882285	3.841238	4.065611	4.089885	4.090522	4.094774	4.129286	4.089035	4.802006	4.024857	5.087604	3.979771	4.044337	3.889879	4.186421	4.682816	4.263142	3.903488	3.995262
100506433_at	LOC100506433	6.066464	4.132016	3.738525	3.571788	3.722853	4.172276	3.760249	8.510711	3.62564	3.984697	4.04035	5.967068	3.415654	3.868099	4.316261	3.76741	3.579324	3.876415	3.647094	3.714931	3.95947	3.604978	3.653884	8.202103	3.827039	3.983627	3.703109	3.940372	6.724068	6.437306	5.417909	6.005794	3.723291	4.244266	3.496252	3.908817	3.851757	3.71833	3.799692	3.899714	3.882596	4.064833	3.829967	3.874942	7.230297	4.016741	6.587193	3.826339
100506436_at	SPAG5-AS1	4.168792	4.320614	4.304505	4.400187	4.379346	4.500989	4.248738	4.227895	4.050908	4.347681	4.596828	4.210968	4.259259	4.165096	4.320499	4.042157	3.971419	4.228087	4.549713	4.039909	4.224363	4.372898	4.312458	4.368819	4.17112	4.204027	3.979946	4.374161	4.161576	4.423535	4.39097	4.414118	4.182148	4.352669	4.3917	4.45448	4.108998	4.659397	4.289293	4.619685	4.482645	4.062035	4.442885	4.197891	4.165768	4.444883	4.722206	4.388507
100506439_at	LOC100506439	4.345337	4.631014	4.716676	4.45785	4.271873	4.416792	4.03199	4.29454	4.161108	4.64559	4.293903	4.573689	4.593507	4.159923	4.537745	4.699655	4.127793	4.704477	4.310135	4.48798	4.072141	4.340152	4.525685	4.435866	4.514231	4.196009	4.784611	4.613798	4.495529	4.205592	4.256233	4.676894	4.421028	4.168064	4.641193	4.403037	4.107551	4.472528	4.212294	4.329658	4.278011	4.235002	3.968159	4.126272	3.875516	4.574659	4.776571	4.857323
100506446_at	LOC100506446	4.061075	4.000404	4.235154	4.231898	4.102162	4.102379	3.969331	3.793675	4.031722	4.31571	3.802311	3.837191	3.956717	4.041002	3.995626	3.985229	4.062792	3.691418	4.417273	3.910042	4.090037	4.002214	3.865312	4.1774	4.006174	3.968887	3.773458	3.838839	4.215582	3.874926	4.282398	4.357476	4.121821	4.063746	4.056415	4.327841	4.050992	4.227955	4.244292	4.528638	4.027565	3.750346	3.93798	3.852262	4.001603	3.926375	4.485198	3.973271
100506457_at	LOC100506457	7.088841	4.631257	4.664805	4.491778	4.310147	4.495101	4.051267	4.191793	4.268001	4.41079	4.479755	4.252401	4.066502	4.30826	4.466284	4.512998	4.304408	4.466676	4.567961	4.253247	4.349409	4.371316	4.253159	4.369291	4.25058	4.404406	9.034952	4.442622	4.333664	4.147389	4.672534	4.46022	4.221828	4.346336	4.529258	4.701148	4.272129	4.376024	4.46852	4.744504	4.613443	4.309361	4.402056	4.15887	4.409302	5.019538	4.86548	4.575256
100506459_at	LOC100506459	3.731606	4.590149	4.068725	3.845283	4.156218	4.71056	4.14486	3.87192	4.257459	4.404433	4.404362	5.419862	4.138318	4.098504	7.930728	5.069528	3.940367	4.303891	4.27915	3.923861	4.346403	4.196095	3.764087	3.924871	4.155605	3.87309	6.247509	7.313446	3.844307	4.631595	3.958039	3.884174	4.169666	3.956191	4.057337	4.087328	3.85	3.839456	4.208917	3.996753	4.44648	4.058589	3.973235	3.872901	4.323343	4.25335	4.208134	4.338428
100506462_at	LOC100506462	3.655377	3.742718	3.222036	3.34678	3.498961	4.016164	3.550591	3.4706	3.495021	3.842906	3.428288	3.714147	3.77654	3.380445	3.710248	3.33812	3.675037	3.633171	3.507705	3.509761	3.606835	3.387236	3.72259	3.585479	3.81624	3.312164	3.478073	3.589277	3.563625	3.399647	3.512136	3.513826	3.473888	3.414326	3.768779	3.726302	3.448672	3.525503	3.782171	3.403879	3.838898	3.44673	3.63309	3.538443	3.545043	3.5778	3.868457	3.31311
100506465_at	LOC100506465	5.985262	3.860951	4.725731	3.79028	5.567535	3.72773	6.768372	3.771658	3.836696	4.035692	5.46507	5.097572	4.360658	4.329618	7.330691	3.866233	3.636684	4.528166	3.873791	3.992831	3.742766	4.193336	7.402482	3.863403	4.145162	3.745181	5.117767	7.11684	3.914847	6.452859	7.302183	3.883132	4.83462	4.274961	3.943636	3.900893	4.903539	3.985205	3.715672	3.984981	3.737406	6.605967	4.04191	4.109524	3.93966	5.625017	4.150553	3.761104
100506469_at	LOC100506469	6.184297	5.90235	5.624094	5.925098	5.939784	6.400428	7.437459	6.254749	6.868392	5.913483	6.920395	6.198774	5.666705	6.036383	5.950641	6.443064	6.379164	6.115729	6.359938	7.328257	5.500454	6.314607	5.973568	7.730526	5.528252	6.342299	6.153345	6.054563	5.52293	7.069661	6.539311	7.71172	6.010835	5.474514	5.941806	5.94005	6.023135	5.879034	6.066936	8.052247	5.754526	6.27548	6.816133	5.571043	7.280305	5.950259	6.920544	6.328774
100506470_at	LOC100506470	4.872169	5.239253	4.666292	4.579542	4.810974	4.822054	4.50764	4.572821	4.825961	4.86371	4.912769	4.612114	4.929842	4.701037	4.458838	4.615622	4.57642	4.8054	4.650732	5.027195	4.616882	4.996783	4.819047	4.788899	4.874689	4.552307	4.653863	4.50559	4.557984	4.546023	5.216527	5.095693	4.360838	4.379655	4.555856	4.716176	4.493702	4.617865	4.589529	4.90974	4.73224	4.605356	4.772035	4.572851	4.561893	4.928176	4.924134	4.537781
100506473_at	LOC100506473	6.478829	6.534467	5.810444	6.646622	7.638135	7.353009	7.745584	7.403491	7.86457	6.83277	7.173922	6.272181	6.19661	7.182571	6.376421	6.640832	6.530586	6.840775	6.677553	6.999926	5.305922	6.804378	6.707553	6.996913	5.279968	7.465629	6.449768	7.571693	6.845765	7.80171	6.817731	6.444223	6.922465	6.734721	6.237231	7.338122	5.648608	7.938068	5.99486	7.096847	5.63779	6.023293	6.143563	6.949261	6.354556	6.327317	6.989629	6.690352
100506475_at	EGFLAM-AS2	3.538438	3.661068	3.585372	3.795477	3.510412	3.523349	3.953386	3.482414	3.464961	3.713394	3.946468	3.675597	3.640839	3.844244	3.492736	3.558596	3.702539	3.717655	3.575183	3.586748	3.705276	3.80865	3.48475	3.532985	3.703605	3.415565	3.6253	3.626139	3.565518	3.64319	3.574312	3.852507	3.562992	3.566725	3.747639	3.553585	3.498369	3.651992	3.449412	3.625629	3.75583	3.505091	3.579856	3.617342	3.537011	3.609516	3.937708	3.52076
100506476_at	LOC100506476	4.216697	4.124748	5.520835	3.982273	4.089472	4.402945	4.02013	4.310627	4.083519	4.170769	4.271748	4.180369	4.156883	4.117461	4.024975	4.662231	4.010456	4.394133	4.405817	3.839642	4.848682	4.294207	3.944672	4.708622	4.215004	4.181598	5.262406	4.30002	4.279879	4.356237	4.992621	4.097575	5.060797	3.804786	4.126485	4.12634	5.759165	4.304345	4.598503	4.353715	5.697379	4.710785	5.146914	3.985162	3.982424	4.241787	4.108658	4.234176
100506480_at	LOC100506480	4.937208	5.020768	4.737979	5.153014	4.341499	4.862286	4.389719	4.673643	4.667961	4.883837	4.56135	4.469287	4.799944	4.653401	4.620246	4.396841	4.373681	4.398349	4.659447	4.910031	4.813196	4.615043	4.402114	4.475111	4.559557	4.742226	4.595765	4.50159	4.57876	4.629078	4.8138	4.81125	4.323667	4.243938	5.13034	4.902057	8.65589	4.327637	4.851325	5.028823	4.839038	4.406528	4.954471	4.333032	4.560063	4.760282	5.350264	4.404031
100506484_at	LOC100506484	4.348693	3.943957	4.878995	3.927122	3.651198	3.589759	3.75492	3.838242	4.239586	4.428097	3.964236	3.739792	3.668449	3.748121	3.892078	5.197935	3.963025	4.692794	4.252447	3.887934	3.598725	4.022944	3.593293	3.940307	3.940099	3.637727	3.819729	4.002252	4.755663	4.177111	4.411868	4.083588	3.697751	4.03677	4.409598	3.893509	3.712349	3.934841	4.200689	4.172358	4.632394	3.595247	3.802318	3.625734	4.083861	3.837977	4.041543	4.073801
100506485_at	LOC100506485	4.173812	4.276956	4.048857	3.950046	4.139675	4.547023	3.842242	3.916168	4.182315	4.254731	4.006107	4.353078	3.899162	3.843956	3.775176	4.479741	3.973575	4.199948	4.687084	4.597693	4.371535	4.408357	3.99223	4.096955	4.329772	4.051156	4.034796	4.089947	3.892879	4.347114	4.136679	4.230182	4.333388	3.96743	4.717709	4.180128	4.066187	4.059971	4.059804	4.210165	4.279913	3.999081	4.500236	3.604527	4.215169	4.168133	4.424861	3.905525
100506489_at	LOC100506489	3.621675	3.906857	3.822007	3.529316	3.533706	3.485112	3.455274	3.666883	3.59093	3.668638	3.65019	3.482008	3.779568	3.618004	3.384125	3.497412	3.686713	3.613109	3.584204	3.503681	3.630633	3.713715	3.424922	3.678356	3.62685	3.647188	3.533241	3.564075	3.628256	3.62097	3.857723	3.81632	3.527039	3.567216	3.640581	3.639435	3.571204	3.582925	3.340073	3.607359	3.72523	3.437204	3.492032	3.455261	3.319669	3.526499	4.255337	3.601467
100506492_at	DSCAM-AS1	3.530171	4.09192	3.756468	3.677232	3.772072	3.843577	3.599214	3.676607	3.690088	3.671529	3.625826	3.815399	3.912926	3.8934	3.834429	3.730216	10.55701	3.616748	3.753111	3.849722	3.763682	4.044391	3.877661	3.815765	3.767486	4.047691	3.83973	3.477243	3.96819	3.775619	3.707396	4.174481	3.919725	3.608824	3.692839	3.694607	3.571066	3.630337	3.971697	4.08049	4.052374	3.741415	3.564848	3.527032	3.567083	3.691043	3.832917	3.884924
100506494_at	LOC100506494	4.118387	4.590968	4.088764	4.184369	4.423896	4.476161	3.917741	4.017178	4.261573	4.430094	4.27777	4.266849	4.033413	4.146551	4.253566	4.24345	4.264225	4.346889	4.11929	4.131357	3.903202	4.126993	4.534539	4.493977	4.48553	4.092614	4.257372	4.371182	3.9	4.211293	4.514442	4.196654	4.045663	3.718826	4.051733	4.327519	4.073678	4.42863	4.247072	4.138474	4.286463	3.985762	4.796349	4.015961	4.137818	3.771424	4.03737	4.242325
100506495_at	LIFR-AS1	3.406902	3.531876	3.438329	3.387488	3.367677	3.377011	3.377746	3.328556	3.390828	3.479941	3.337698	3.495517	3.26285	3.307171	3.578419	3.331287	3.30856	3.287155	3.740424	3.433666	3.382622	3.339904	3.693179	3.355003	3.450096	3.616435	3.316184	3.483937	3.356593	3.382156	3.752927	3.436061	3.530737	3.673685	3.248479	3.495736	3.40395	3.445005	3.269437	3.284082	3.383727	3.30541	3.425981	3.555168	3.371278	3.330251	3.637031	3.240311
100506496_at	LOC100506496	3.689362	3.846142	3.661677	3.686467	4.05068	4.070597	3.936067	3.753727	3.85317	3.998163	3.954078	3.583727	3.844427	4.305505	3.490137	3.628643	3.696044	3.732285	3.565802	3.800178	3.829492	4.024422	3.717579	3.97393	3.514874	3.832775	3.57695	3.823798	3.748961	4.069474	3.779371	4.181446	3.786287	3.851419	3.875565	3.71978	3.444742	3.802012	3.737192	3.556759	4.029242	3.783245	3.672793	3.425269	3.540286	3.827633	4.036735	3.900484
100506497_at	LOC100506497	3.87663	3.394912	3.620731	3.511447	4.456793	3.814814	3.868698	3.669464	3.785085	3.82663	4.033363	3.684898	3.876581	3.740606	3.811172	3.555775	4.524421	4.076428	3.660108	3.694118	3.605855	3.877898	3.499304	5.707411	3.688808	3.801648	3.689262	3.795257	3.826692	3.763824	3.43596	5.264698	3.527236	3.74319	3.93226	3.958414	3.485368	3.827367	3.861454	3.814425	3.618644	3.919718	3.747146	3.603019	4.064995	3.624158	3.43696	3.817841
100506498_at	LOC100506498	3.68288	9.244905	7.953756	3.743153	3.280196	3.497036	3.264616	3.575099	3.315431	3.603235	3.420203	3.427977	3.332362	3.578295	3.551784	3.480692	3.42982	3.430965	4.202717	3.429654	3.591302	6.573048	3.47551	3.616518	3.487207	3.557947	3.354737	3.491776	3.344819	3.611152	3.45798	3.497413	3.331571	3.339677	3.484243	3.438767	9.117084	3.551839	3.464783	3.616912	3.532299	3.416247	4.445365	3.475764	5.38327	3.590169	3.461723	3.373406
100506502_at	LOC100506502	4.247318	4.919577	4.940513	4.2775	4.628166	4.654807	4.632676	4.321352	4.401488	4.956808	4.925508	4.599345	5.167647	5.07368	4.755941	4.717536	5.085865	4.660848	4.480181	4.378593	4.342144	4.499937	4.71035	4.627923	4.266742	5.362306	4.833281	4.915228	4.54985	5.084816	4.992621	4.702656	4.377254	4.825233	4.520242	4.943598	4.832659	4.380624	4.595722	4.742272	4.834788	4.509984	4.396077	4.234196	4.746318	4.618433	4.94683	4.528245
100506504_at	LOC100506504	4.513904	4.994792	5.257233	4.771225	4.924918	4.894717	4.759305	4.354433	4.861061	5.098517	4.868649	4.972614	4.941021	4.874385	4.8088	4.960263	4.619979	4.898321	5.275925	4.987001	4.786957	5.001855	4.61575	4.788899	4.920448	4.371933	4.918038	4.491186	4.63244	5.073558	4.888836	4.636092	4.993729	4.657993	5.53463	4.681832	4.832416	4.644118	4.97784	5.067996	4.959981	4.839611	4.746049	4.6749	4.723539	4.859261	4.927434	4.974659
100506521_at	LOC100506521	4.511605	4.483775	4.050192	4.16618	4.205433	3.736261	3.897016	4.248906	4.207025	4.395963	3.959284	4.567646	4.584566	4.513653	4.03369	4.565703	4.397139	4.575545	4.267423	4.297038	4.266672	4.520357	3.86226	4.322902	4.403225	3.943871	4.508858	4.222779	4.034433	4.162263	4.429002	4.698284	4.420777	3.828731	4.207622	4.092649	4.337885	4.346736	4.225776	4.403462	4.477273	4.578095	4.457752	3.872901	4.124153	4.199832	4.442041	4.370824
100506526_at	LOC100506526	3.967956	4.101592	3.984977	3.88965	3.864357	4.006403	3.658385	3.686797	3.788678	3.978502	4.034593	3.939425	3.964602	4.068324	3.797845	4.234126	3.923318	4.055559	3.93752	3.892196	3.983869	4.126151	3.884992	3.832733	4.297776	3.868421	4.154476	4.017123	3.957255	4.010144	4.044539	4.089555	3.88052	3.84701	4.131798	3.681739	3.906561	3.980709	4.026456	3.871811	4.26625	4.167964	4.072925	3.868127	4.102964	3.907909	3.895078	3.964736
100506527_at	LOC100506527	4.394081	4.294352	4.594215	4.521482	4.678577	4.568629	4.431593	4.228881	4.473011	4.477212	4.167702	4.537703	4.533064	4.386384	4.394064	4.583676	4.492244	4.229827	4.048041	4.416602	4.361444	4.69352	4.499444	4.805249	4.237624	4.646066	4.305554	4.414208	4.373503	4.496596	4.471213	4.475194	4.022637	4.230469	4.017441	4.51723	4.296721	4.230137	4.341828	4.317503	4.590515	4.254678	4.164747	4.109263	4.121629	4.281862	4.561339	4.521862
100506530_at	LOC100506530	3.602068	3.88071	3.840764	3.657939	3.65778	3.794164	3.754076	3.548134	3.705128	3.80271	3.726199	3.739875	3.746518	3.892363	3.595193	3.809593	3.783654	3.936407	3.671564	3.622126	4.088398	3.883766	3.507779	3.553326	3.808631	3.589282	3.745122	3.817981	3.65029	3.596579	3.881809	3.721898	3.686922	3.878268	3.987967	3.988581	3.488262	3.863632	3.663677	3.944667	3.910484	3.829653	3.60532	3.625076	3.746387	3.490006	3.708358	3.789113
100506540_at	LOC100506540	4.570446	4.337588	4.160914	3.847959	4.285805	3.659483	4.441714	4.23572	4.326285	4.24298	4.801423	4.419402	4.169364	4.25408	4.505519	4.164028	4.105601	4.185836	3.979822	4.860607	3.998049	4.402023	3.884373	4.246183	3.86517	4.273922	4.135361	4.754782	4.319804	3.841883	4.722101	5.176687	4.102309	4.122991	4.413368	4.422707	3.918795	4.302743	4.388071	4.157509	4.238721	4.548113	4.388064	3.977264	4.165979	3.89554	4.060791	4.346444
100506542_at	LOC100506542	4.401727	3.579352	3.546414	3.719496	3.659652	3.620924	3.626303	3.586441	3.325332	3.597891	3.542964	3.755921	3.885567	3.368169	3.914633	3.704121	3.873367	3.575575	3.734701	3.598737	3.698962	3.844774	3.42105	3.825829	3.72177	3.564162	3.785781	3.646245	3.669763	3.756978	3.879928	4.042229	3.603558	3.604763	3.42796	3.690534	3.44005	3.861318	3.757915	3.615922	3.816944	3.550065	3.693478	3.659409	3.769653	3.710535	3.948769	3.430044
100506546_at	LOC100506546	3.898148	4.045263	4.012757	3.985514	4.076951	4.216342	4.107429	3.735424	3.966893	4.183685	3.924819	3.908335	4.025385	3.930687	3.99583	3.947737	4.002242	3.997604	3.887522	3.986947	3.896381	3.87311	3.79075	4.013027	3.791324	3.965759	3.934957	4.097211	4.06746	3.929976	3.943816	4.092693	4.306894	4.00163	4.307589	4.148909	3.853022	4.111192	3.999897	4.141271	4.162758	3.897868	3.857818	3.785557	3.893361	3.958223	4.950522	4.036853
100506548_at	LOC100506548	7.385847	7.896665	8.868884	6.900624	7.607889	8.308605	9.809564	8.290725	9.280317	8.969338	5.226615	6.447197	8.908841	8.118094	7.074239	6.099448	6.902249	8.989548	8.40345	8.040152	7.111125	8.153064	9.968395	7.224303	7.415991	9.151308	7.777529	7.19008	7.719445	9.158518	7.088803	8.353879	7.068935	7.244016	9.417019	9.124845	7.950447	6.49503	7.760219	9.063638	8.688539	7.55809	6.088197	7.227653	7.880344	6.617667	8.345007	7.577817
100506553_at	LOC100506553	4.199885	4.329454	4.176281	4.475854	4.238709	4.090458	4.362024	4.311535	4.505858	4.635543	4.401752	4.246548	4.217059	3.903938	4.065669	4.192761	4.260147	4.341396	4.40143	4.241534	4.498958	4.170576	4.023422	4.085655	4.217143	4.347414	4.250646	4.24881	4.192397	4.213861	4.241422	4.425388	4.283002	4.369715	4.475555	4.544903	4.10378	4.249995	4.217713	4.665966	4.244037	4.246264	4.612715	4.27196	4.352159	4.189397	4.451994	4.20506
100506555_at	PVRL3-AS1	3.88683	3.951455	4.399462	3.889562	4.007204	4.104854	3.918465	3.970967	4.00981	3.863868	3.59653	4.286675	3.690328	3.930567	4.210843	4.210963	3.85884	4.116369	4.190576	3.892563	3.947577	3.967653	3.866807	3.932437	4.487976	3.652856	3.977647	3.572008	3.92741	3.624835	3.889144	3.831808	3.914478	3.73721	3.776716	3.953701	4.34035	3.839926	3.736203	4.349212	4.057771	3.767491	3.98282	3.8132	4.150247	3.995504	3.789488	4.190569
100506557_at	LOC100506557	3.495956	3.718999	3.616017	3.625889	3.851842	3.59625	3.667637	3.460582	3.510762	3.764565	3.931549	3.608177	3.610601	3.729143	3.596055	3.668372	3.866649	3.745167	3.631517	3.786399	3.711259	3.691535	3.499671	3.38707	3.515192	3.605392	3.551238	3.618562	3.562887	3.758535	3.719845	3.685967	3.521854	3.537396	3.653262	3.333053	3.799729	3.672534	3.767359	3.983079	3.746805	3.71191	3.521514	3.595672	3.550249	3.688718	3.743093	3.631671
100506558_at	LOC100506558	3.600591	3.837808	3.842839	4.096876	3.897447	3.972583	3.896467	3.652284	3.823467	3.762981	3.69501	3.803636	3.884302	3.801118	3.784246	3.869437	3.833492	4.198771	3.688958	3.608537	3.742943	3.808744	3.755682	3.770011	3.577749	3.766089	3.936815	3.703848	3.884203	3.714854	3.821908	4.038033	3.689696	4.194302	3.933874	3.613094	3.918918	3.845404	3.747597	3.700947	3.730662	3.951345	4.043773	3.765744	3.736006	3.806488	3.963316	3.98556
100506559_at	LOC100506559	3.910635	4.244984	4.201496	4.044489	4.154427	4.290065	3.998884	3.983392	4.169981	4.146425	4.270802	4.017459	3.953654	4.018791	4.307402	4.182	4.353789	3.882652	4.040397	4.131315	3.890788	4.275867	3.922181	4.445586	4.302919	4.305368	3.974446	4.254812	4.255903	4.309801	4.452852	4.436661	4.24627	4.077147	4.449023	4.066521	3.974467	4.159901	4.214585	4.103385	4.106861	4.273995	3.818502	3.929896	4.114283	4.112192	4.196316	4.476983
100506561_at	LOC100506561	6.346948	6.411668	5.553706	5.667341	6.656892	6.532284	6.228056	5.881708	7.177837	6.078761	6.687054	6.024736	5.79859	6.895765	6.304628	6.26875	6.582918	5.926198	6.502713	6.827866	6.130381	6.604955	6.019821	6.811945	7.055398	7.156948	6.261662	6.209242	5.598661	5.509638	5.711399	6.507171	6.934226	6.215812	6.814695	6.174362	6.632475	7.039809	5.546375	6.30354	6.265245	6.860038	7.004215	6.301357	5.938549	6.116853	6.078624	5.964525
100506571_at	LOC100506571	4.276171	4.422334	4.130192	4.120765	4.330756	4.279996	4.279844	4.411322	4.401318	4.34941	4.29207	4.180439	4.236721	4.157481	4.414324	4.426141	4.533799	4.472113	4.579204	4.268596	4.282842	4.729388	4.152786	4.723863	4.021414	4.519189	4.55078	4.265885	4.516775	4.6967	4.492841	4.954932	4.467879	4.56024	4.641193	4.216137	4.216371	4.484953	4.482192	4.605014	4.368256	4.077508	3.933562	4.360692	4.337559	4.389135	4.578249	4.440875
100506577_at	LOC100506577	3.419972	3.470227	3.624257	3.758412	3.887591	3.818716	3.578526	3.613728	3.767346	3.558282	3.584251	3.366909	3.538678	3.568845	3.891733	3.927138	3.78725	3.368802	3.795355	3.38118	3.685903	3.655454	3.566226	3.483503	3.472038	3.715484	3.439689	3.580916	3.852556	3.616023	3.721343	3.767747	3.437588	3.837345	3.783863	3.707007	3.538987	3.522851	3.645974	3.644102	3.759316	3.531978	3.587869	3.550972	3.616157	3.700503	3.710119	3.335011
100506581_at	C16orf95	8.020377	5.578386	6.652357	5.896914	6.796625	6.711536	6.823339	6.261883	7.263672	5.760693	8.222736	5.483949	4.352311	6.60426	7.543642	6.423372	6.124748	6.211903	6.786333	6.403727	6.559642	6.804134	5.782295	5.692292	6.719752	6.817252	6.36278	7.475094	5.793932	6.21432	6.742143	6.512132	7.708917	6.624727	6.390436	5.499279	6.456726	6.836706	6.327547	5.853123	5.865148	6.993999	8.160366	6.108115	5.141943	7.07403	5.158389	6.606308
100506582_at	LOC100506582	3.496901	3.863956	3.694116	3.596565	3.496883	3.991309	3.62612	3.766577	3.579193	3.810129	3.564226	3.600298	3.673857	3.853642	3.66018	4.124128	3.600479	3.726292	3.595601	3.826254	3.835726	3.791808	3.557999	3.510716	3.688494	3.701639	3.452318	3.584227	3.657049	3.541309	3.910075	3.977103	3.446608	3.401648	3.813471	3.7517	3.647042	3.751554	3.805486	3.509014	3.760233	3.738377	3.456621	3.710216	3.631944	3.611668	3.798177	3.777882
100506585_at	LOC100506585	4.281064	4.507745	4.797708	4.266882	4.339925	4.662093	4.107669	4.39411	4.191318	4.503947	4.186805	4.570989	4.370247	4.312311	4.503549	4.758916	4.243891	4.680617	4.464302	4.27922	4.378937	4.337682	4.343018	4.336196	4.235141	4.407479	4.329191	4.246229	4.349909	4.333618	4.132367	4.48582	4.401393	4.299537	4.374477	4.596271	4.387313	4.380624	4.37191	4.151825	4.396925	4.14774	4.423047	4.298059	4.160163	4.16051	4.266915	4.375565
100506591_at	LOC100506591	4.055842	3.916063	4.113612	3.941825	4.119199	4.461967	3.652046	3.996144	3.964557	4.287995	4.072983	3.902062	4.486751	4.047412	4.203547	3.99327	4.125502	3.975949	4.154571	4.090332	3.876233	4.096164	3.911651	4.015398	3.951093	3.84161	4.199677	3.975637	4.617078	4.047581	3.946956	4.200915	3.788656	4.040926	3.712614	4.274992	3.968861	3.754465	4.016284	3.988163	4.066952	4.001224	3.851321	3.909958	3.951357	3.889309	4.662609	3.727522
100506597_at		3.83933	3.659208	3.568356	4.249552	4.415604	4.121759	5.164053	4.549765	3.717736	3.884837	4.145669	4.488947	3.834507	4.637934	3.3867	4.177179	4.223444	3.517486	3.496108	4.781121	3.517788	3.459667	4.173144	4.057897	3.716376	3.318172	3.368212	4.03052	3.545705	5.228842	3.582063	4.220443	4.429747	3.715548	3.974198	3.893142	3.77525	4.047236	3.59066	3.730192	3.296717	4.055338	3.382841	3.580636	3.672077	3.832549	4.483108	4.352899
100506599_at	LOC100506599	4.345215	4.910339	5.042925	4.325631	4.504781	3.857462	4.322555	4.883981	8.116514	5.117663	4.48627	4.447071	4.982999	4.004443	4.078996	5.353469	4.407397	4.269666	4.809753	4.68115	4.060216	4.911029	4.426243	4.436861	4.227006	5.01907	3.922618	5.046396	4.421544	5.269861	6.121437	5.949947	4.050444	4.111042	4.689242	4.398168	4.471627	3.869444	5.259932	4.869136	4.72687	4.147959	4.035813	4.020352	5.846447	4.201902	4.186869	4.340178
100506606_at	LOC100506606	4.244004	4.628408	4.208673	4.196578	4.702508	4.471993	4.323891	4.241333	4.592725	4.054196	4.07455	4.574942	4.395727	4.235823	4.521991	4.454818	4.871146	4.180452	4.203269	4.639253	4.436222	4.381015	4.274549	5.096767	4.403867	4.625118	4.4047	4.463997	4.500028	4.198911	4.141203	4.880331	4.741806	5.183272	4.469927	4.924732	4.281741	4.31301	6.573917	4.619209	4.456067	4.394558	4.329888	4.687865	5.246166	4.353644	4.462012	4.312758
100506609_at	LOC100506609	4.415169	4.467652	4.603701	4.440607	4.357268	4.5253	4.224077	4.401131	4.575101	4.606393	4.405503	4.302719	4.480897	4.53928	4.556995	4.431811	4.655623	4.343191	4.505594	4.44246	4.475464	4.822718	4.251582	4.633327	4.310206	4.57245	4.14057	4.513432	4.324952	4.393935	4.405498	4.593889	4.584221	4.497029	4.346711	4.411377	4.303146	4.49691	4.605565	4.665528	4.539258	4.417486	4.454606	4.254076	4.331988	4.585202	4.651061	4.446659
100506622_at	LINC00540	3.862817	4.077971	3.987813	3.831481	3.950617	3.810145	3.510164	3.875252	3.960457	3.983182	3.928595	4.049134	3.980218	3.788632	3.609672	3.89812	3.816092	3.792413	4.402988	3.946593	3.991409	3.761866	4.447321	5.640835	3.840555	3.936951	3.858392	4.222919	3.918624	3.753874	4.258125	3.993812	3.825071	3.672083	3.736498	4.404906	3.574803	3.890966	3.809003	4.342924	3.883389	3.710198	3.787396	5.701793	3.963776	3.73254	4.514804	3.681902
100506627_at	DCDC5	3.406853	3.530305	3.585372	3.500177	3.331856	3.46384	3.418706	3.247501	3.55459	3.666659	3.357115	3.300707	3.564812	3.779751	3.571185	3.756946	3.503028	3.483933	3.508535	4.809746	3.358431	3.498484	3.557671	3.467823	3.507337	3.39691	3.308024	3.436438	3.340774	3.602922	3.647608	3.34309	3.41545	3.447688	3.390594	3.534392	3.465531	3.508985	3.456573	3.412885	3.567459	3.522651	3.581295	3.317701	3.577779	3.424496	3.553149	3.31055
100506629_at	LOC100506629	3.896651	3.865926	3.589154	3.824129	3.594538	3.945688	3.543226	3.910928	3.688376	4.197451	3.920133	3.875619	4.168747	3.91101	4.096998	3.68928	4.048613	3.895655	3.862178	3.709137	3.729063	3.807511	3.976343	3.891621	3.807052	3.906014	3.74013	3.999176	3.966787	3.944793	4.122555	3.653793	4.009702	4.215621	3.746765	3.953671	3.893288	3.457654	3.871224	3.964276	3.852869	3.762345	3.999557	3.834652	3.579397	4.265835	4.500298	3.51847
100506642_at	LOC100506642	4.245524	4.100836	4.519342	4.069348	4.297577	4.202447	4.372161	4.236393	4.276536	4.575219	4.324558	4.295504	4.019268	4.319403	4.048039	4.263873	3.984032	4.36298	4.493745	4.569711	3.979902	4.174612	4.378835	4.076483	4.015726	4.276169	4.178451	3.904591	4.239888	4.385823	4.131784	4.558697	4.252966	4.149205	4.380827	4.057577	4.017772	4.050292	4.051483	4.442785	4.291552	4.103875	4.208333	3.892075	4.145434	4.264282	4.760485	4.321881
100506649_at	LOC100506649	8.197723	6.977155	6.680696	7.282001	7.386919	8.729899	7.681068	7.626313	6.083823	5.830221	7.450824	6.52545	7.82563	7.200316	7.202981	6.552078	7.694438	5.576766	7.441687	7.40096	6.641282	7.481342	8.191891	7.770586	5.495928	7.781414	6.028152	6.91366	6.579033	7.015654	6.958489	8.689364	6.453403	8.053997	5.818371	8.360991	6.385608	7.009558	6.052198	6.799472	6.623067	6.783122	5.981957	7.719639	6.789918	7.081456	9.039274	6.406187
100506651_at	LOC100506651	6.385737	5.535543	6.448721	5.38182	6.530157	6.972135	5.825102	5.448322	5.966968	6.016431	5.824009	6.852353	6.217861	5.890128	6.01337	6.1453	5.519006	5.947221	5.062106	6.7506	5.708506	5.292706	6.017505	5.744494	5.360344	5.594912	5.13874	6.701201	6.512907	5.725754	5.891614	6.663085	5.811008	6.278752	6.166681	6.738032	4.999974	6.747474	6.25637	5.500972	5.898316	5.212598	5.571176	6.643475	6.118971	6.317618	7.56235	6.057896
100506652_at	LOC100506652	3.707876	3.978719	4.198884	3.838125	3.585631	3.766631	3.697466	3.875402	3.793998	3.986188	3.522681	3.886788	3.798747	3.994986	3.752553	4.009692	3.732095	3.891161	3.791357	3.643938	3.88936	4.108603	3.85355	3.721802	4.054931	3.538587	3.853376	3.925247	3.910297	4.191966	3.836985	3.879229	4.111667	3.485656	4.134066	3.940498	3.74132	3.597638	3.926042	3.851006	3.87357	3.787981	3.818359	3.960892	3.969851	3.866124	4.370033	4.08324
100506655_at	LOC100506655	4.487259	4.681578	4.443372	4.511632	4.554486	4.408426	4.244206	4.362825	4.423218	4.725702	4.611313	4.512315	4.821904	4.7554	4.531086	4.444589	4.63228	4.638748	4.468014	4.552809	4.354605	4.78103	4.567537	4.500608	4.159984	4.474872	4.696632	4.840502	4.674138	4.476435	4.576287	4.688068	4.339218	4.51423	4.850271	4.638344	4.374268	4.829048	4.50767	4.755765	4.74447	4.387018	4.667003	4.208846	4.388379	4.40784	5.272792	4.399151
100506659_at	LOC100506659	4.218833	3.791152	4.008731	4.044726	3.90368	4.715816	4.975883	4.132489	4.600102	4.098261	4.768989	4.006137	3.711531	4.270177	3.93193	4.673753	4.137952	4.165252	4.496489	4.126119	4.513206	4.364504	4.712588	4.298657	4.067518	4.800336	3.924133	4.004752	4.243511	4.776032	4.485266	4.241537	4.099158	4.268242	3.651335	4.23404	3.911276	4.179614	3.928927	3.881169	4.121893	4.186548	4.438701	4.086278	3.80666	3.911798	4.550807	4.340007
100506660_at	LOC100506660	3.379977	3.657256	3.42528	3.724143	3.639686	3.70223	3.558798	3.727932	3.759642	3.840798	4.069346	3.6127	3.531413	3.604775	3.450403	3.734862	3.618958	3.333255	3.96232	3.804052	3.616271	3.574241	4.685802	4.433924	3.424971	3.461678	3.559736	3.564014	3.459293	3.843666	4.073461	3.795955	3.3625	4.05786	3.587213	3.956943	3.741091	3.431054	3.990824	3.412175	3.675715	3.397495	3.886698	3.407052	3.933374	3.795038	3.834926	3.364888
100506661_at	LOC100506661	6.61798	8.667757	7.952929	7.4716	6.054941	7.476184	8.595972	7.700843	8.590342	7.349549	7.240077	7.980095	8.818664	7.728558	8.51852	6.580693	7.588731	7.304238	6.787706	6.972683	8.790221	8.522594	8.277602	8.368962	7.221352	6.857303	7.011541	8.06186	6.194028	6.783445	7.799529	7.587247	7.075538	7.752243	8.794166	8.22841	8.312279	8.652989	6.433286	5.902202	7.246229	7.274557	6.440046	8.497578	7.70657	7.590393	7.950326	7.087192
100506668_at	LOC100506668	8.422953	8.671176	7.864052	6.595527	6.804272	6.922417	6.342712	7.760599	7.616916	8.637865	8.338089	7.243477	6.686305	7.358684	7.201862	8.350281	8.899433	7.919361	8.265041	8.517205	7.971149	8.858529	7.017124	7.051611	6.775878	7.699401	7.462913	7.962838	8.173858	6.29911	7.957585	9.224766	7.428724	7.766103	7.746445	6.884978	8.070883	6.972283	7.255011	8.002878	7.551097	7.943127	8.214064	7.096423	7.628925	7.250428	7.324171	7.943544
100506671_at	PHKA1-AS1	3.678587	3.560611	3.971512	3.875162	4.01174	3.990491	3.982193	3.804392	3.704298	3.930736	3.967877	3.686736	3.81755	3.810208	3.755704	3.751874	3.70953	4.047364	3.921016	3.816868	3.682845	3.817008	3.668238	3.982503	3.669779	3.690431	3.62458	4.055958	3.690703	3.768238	4.238311	4.041139	3.925952	4.021086	3.846501	3.476258	3.486795	3.745096	3.565654	3.990291	3.661738	3.628059	3.777984	3.609555	3.508861	3.724641	4.019751	3.82364
100506675_at	LOC100506675	4.467144	4.929918	4.946945	4.452891	4.543369	5.200579	4.307358	4.63275	4.827536	4.850202	5.057008	4.577518	4.719977	4.750695	4.697116	4.587321	4.598292	4.679324	4.38338	4.693434	4.935416	4.791826	4.561522	4.654243	4.454527	4.395003	4.483737	4.55447	4.679643	4.725491	4.6146	4.927752	4.433363	4.325378	4.506211	4.745451	4.366856	4.657708	4.685501	4.770236	4.752943	4.49458	4.650283	4.24677	3.99405	4.470715	4.963487	4.435076
100506676_at	LOC100506676	8.167234	7.325849	8.313771	6.103942	5.894329	9.288055	7.25256	8.222235	8.207129	6.680932	8.434855	6.985968	6.52303	8.114251	5.279883	6.858358	6.366304	5.684082	7.325198	7.537679	5.695615	6.399419	8.197708	7.989949	6.725288	8.020378	8.080987	6.335588	6.296868	8.040392	5.040535	9.083487	8.13873	7.571424	9.698154	6.757087	4.644747	8.533248	5.497364	8.185457	4.85238	8.340394	8.222414	7.460002	4.804693	8.413734	9.042876	7.886936
100506677_at	AA06	4.171489	3.961866	4.179088	4.053238	4.226199	3.820859	3.842554	4.098174	3.948675	4.01346	4.11838	3.814523	4.011448	3.854727	4.011556	3.895219	4.098609	3.990007	3.993303	3.856962	3.751314	3.891484	3.850465	4.430377	4.268884	4.255226	3.93169	4.143515	3.957857	3.847344	4.034924	4.018284	4.298068	3.740479	4.350872	4.314595	3.991457	3.870573	4.1384	4.362955	4.257999	4.289932	4.100398	4.004856	4.083254	4.159231	3.985611	4.054405
100506679_at	LOC100506679	3.790052	4.115789	3.917226	3.985774	4.014582	4.018481	3.785373	4.038471	4.114563	3.633957	3.938479	4.017919	4.136011	4.01072	4.067087	4.078095	4.110467	3.871929	3.864086	4.041675	3.969654	3.849752	3.817988	3.924319	3.701473	3.994074	3.919288	3.851957	3.937334	4.166547	4.09053	4.157907	4.099256	4.052477	3.957944	4.197932	3.985067	3.979821	4.145318	4.162572	4.015438	3.931089	4.04207	3.539306	3.831819	4.164875	3.777329	3.937463
100506680_at	SACS-AS1	3.986501	4.44169	4.669494	4.021642	4.126835	4.202447	3.966658	4.071162	4.107121	4.526251	4.325656	4.047291	4.366218	4.243363	4.119829	3.926147	4.24789	4.063252	4.200582	4.197311	4.152848	4.264295	3.969554	4.079479	4.189372	3.965831	4.156524	4.192171	4.272878	4.520868	4.072319	4.354108	4.162758	4.253824	4.467189	4.170396	3.947621	4.066225	4.127966	4.336225	4.389835	4.209897	4.15102	3.977899	4.082059	4.165949	4.629895	4.204376
100506681_at	JARID2-AS1	3.689529	3.817657	3.631336	3.597351	3.852422	4.056504	3.612568	3.596277	3.820336	3.718071	3.713246	3.723386	3.688903	3.643834	3.756761	3.691669	3.790507	3.701799	3.864086	3.560549	3.629151	3.539035	3.386109	3.661268	3.672605	4.275337	3.435929	3.835388	3.683513	3.896054	4.2342	4.489738	3.709579	3.520792	3.621124	3.704253	3.538394	3.5591	3.696641	3.613226	3.797338	3.439432	3.700719	3.750343	3.412939	3.824441	3.989232	3.647547
100506684_at	LOC100506684	4.447736	4.145761	4.174222	3.895954	4.175702	4.126006	3.956404	4.225362	3.874259	4.54091	3.853134	4.402339	4.207758	4.125526	4.27188	4.351078	4.203162	4.19232	4.426229	4.119715	3.991455	4.098576	4.270213	4.507758	4.362557	4.349147	4.03573	4.363583	4.117407	4.2117	4.272634	4.510586	4.290338	4.076991	4.346145	4.131759	4.336918	4.142166	4.043262	4.596045	4.460504	4.257786	4.364648	3.98961	4.475162	3.91356	4.195083	4.435282
100506686_at	LOC100506686	5.822068	5.112783	4.760083	5.386751	6.126313	6.227153	6.276407	6.053214	5.273267	5.788538	6.912988	4.938058	6.408622	5.301916	4.919259	6.173128	7.450616	4.73847	5.760393	5.278079	5.026373	5.378999	5.352973	5.750548	4.806278	6.062997	5.988705	4.764073	5.930764	5.385623	6.552698	5.377322	5.416625	4.496985	5.530791	5.187979	5.748684	4.814909	7.020055	6.353409	5.175882	4.671623	6.58238	4.840557	5.055701	5.713454	5.867415	5.620231
100506687_at	LOC100506687	5.396122	4.643146	7.776959	9.996432	5.534863	6.101196	5.379247	5.025707	8.543061	8.087904	11.23715	9.540299	5.579922	8.990305	9.118196	10.74365	4.525008	8.863463	7.161914	8.062518	4.620946	9.958427	6.501355	5.37139	8.801529	5.237553	9.496794	7.779257	6.103107	6.118916	5.395646	5.058951	6.174401	4.676414	5.308433	5.466594	7.121465	7.912578	11.28584	4.760125	9.803226	7.901337	4.746049	5.282611	4.861468	8.130184	4.724095	7.420804
100506691_at	LOC100506691	5.32911	7.231215	7.99441	7.558746	5.771836	4.810721	7.291803	4.488202	4.526106	4.651945	7.026854	4.73575	4.745227	4.659055	7.735262	4.599199	4.971909	4.644151	5.091678	5.590036	4.567299	5.930938	8.64283	4.777345	6.099644	4.501047	8.259602	7.504687	4.531633	5.3276	6.903783	4.676894	6.767771	5.811072	6.525659	4.710422	6.757558	4.82422	5.430588	6.489403	7.649024	7.01171	6.60983	4.540542	5.157355	6.566485	5.151924	4.891005
100506694_at	LOC100506694	7.94588	8.084771	7.319744	5.917714	7.050004	8.489746	8.895917	7.969573	8.651093	4.580373	7.313191	7.148768	8.869722	8.719983	8.188351	7.704711	7.853431	7.545067	7.434463	8.06202	7.489616	7.545319	8.19108	7.236042	6.511485	7.549849	6.513646	7.794469	5.352931	7.91907	7.269397	7.71856	9.113188	7.038736	8.275421	7.048822	7.723266	8.087142	6.839345	8.758438	9.504605	7.379862	7.594009	6.816842	10.47456	7.370456	8.329124	7.494358
100506696_at	KDM5B-AS1	6.009372	4.124769	4.658937	4.992452	7.158005	4.849148	6.306709	5.037781	5.003089	4.996113	8.105089	7.555174	4.693673	5.260693	4.836495	4.961969	6.470323	5.582379	7.57662	7.169113	4.74337	5.913946	6.423816	6.22782	7.095871	6.368723	7.357988	6.431433	7.038148	5.77376	4.733006	6.217882	7.223324	5.592124	6.723103	4.010412	6.407396	5.073234	4.509307	7.147229	6.289518	7.494683	7.592997	4.858197	6.128562	5.645313	4.156335	6.813189
100506697_at	LINC00327	3.255874	3.609812	3.564661	3.476024	3.360652	3.574553	3.917708	3.453337	3.502203	3.639946	3.422797	5.019154	3.477595	3.675148	4.472717	3.548952	3.573788	3.349005	3.528301	3.603202	4.730605	3.82262	3.745093	3.392976	3.496131	3.560695	6.897557	5.149223	3.738947	3.563773	3.544127	3.48222	4.028934	5.250059	4.096463	4.463966	3.538987	4.200505	3.622818	3.282869	3.487462	3.588162	3.68322	5.073648	3.633455	4.591684	3.543468	3.717985
100506708_at	LSAMP-AS1	4.531783	4.696306	4.372309	4.509925	4.409308	4.497324	4.212467	4.588893	4.217448	5.106265	4.448204	4.896256	4.504609	4.283376	4.747908	4.70652	4.467617	4.631317	4.085109	4.290262	5.28906	4.275053	4.504213	6.123942	4.23578	4.227425	5.403786	4.517579	4.34701	4.924492	4.496187	4.77651	4.36739	4.304192	4.242509	8.120705	4.317898	4.587867	4.646238	4.277271	4.453076	4.315794	4.30741	4.285267	4.217954	4.709877	4.74753	4.49873
100506710_at	LOC100506710	8.700724	9.873078	9.621708	9.320283	9.228673	9.599462	9.710916	9.872739	8.719656	8.971134	10.02617	9.725688	10.5111	9.468361	9.409628	8.749008	10.2319	9.189802	7.982043	9.776125	9.06545	8.577834	10.55472	9.283285	9.140583	9.363913	9.294018	9.433034	9.382893	8.627865	9.951155	9.673564	8.995712	9.17325	9.47624	9.360172	9.028608	7.932476	9.246658	10.00808	10.3558	9.053995	7.984486	9.344887	8.849901	8.854539	10.41217	9.491456
100506713_at	LOC100506713	5.723203	4.22137	5.54405	4.435151	4.418049	4.714931	4.065308	5.14554	4.565286	4.608702	4.857948	4.503317	4.50129	4.308626	4.56555	5.371363	4.015891	5.475016	4.987155	4.373228	4.004698	4.088267	4.534298	4.177592	4.70603	5.163737	4.321918	5.391958	4.286008	4.408305	4.995731	4.701742	5.033855	4.731445	5.014916	4.180102	4.118296	4.172587	5.05273	4.053085	5.327623	4.559794	4.851089	4.586739	4.24103	4.970298	5.84626	5.907868
100506714_at	LOC100506714	5.901457	5.42901	5.67468	6.669262	4.93252	5.650335	4.562765	6.224007	5.602646	7.376965	5.755633	8.044641	5.180903	5.29641	6.264347	7.599365	5.89858	6.936938	5.859993	5.246238	5.047155	4.673297	5.275979	5.622615	5.89526	5.427625	6.497125	5.908212	6.233856	4.68566	5.353546	7.056001	6.30019	5.324951	7.364362	6.724228	5.444382	5.045212	6.810698	5.01901	6.025197	6.265542	5.368084	5.23143	5.111965	6.283418	5.612409	6.039522
100506718_at	LOC100506718	4.948492	3.708226	3.718674	4.4211	4.181759	3.747913	4.53752	6.463677	3.531015	4.374792	5.215393	6.124196	3.84571	4.238522	5.221669	3.648613	3.645457	5.911333	4.119057	4.207442	7.499524	3.760115	4.099142	4.386118	4.972852	3.685953	4.086676	6.01137	3.90268	8.39534	3.788071	3.671763	4.119201	4.909738	7.660906	6.065052	3.682913	6.960006	3.90847	4.034108	3.610016	3.724961	4.454187	7.040388	3.838788	3.64986	3.911833	5.440239
100506724_at	LSAMP-AS4	3.590084	3.739366	3.679942	3.540927	3.472292	3.767232	3.403941	3.649694	3.466906	3.485081	3.761564	3.840725	3.564914	3.678464	3.607761	3.42321	3.598076	3.609766	3.4559	3.388852	3.480901	3.538065	3.444771	3.351782	3.64472	3.532584	3.550155	3.605061	3.565736	3.55898	3.423098	3.780392	3.612258	3.488101	3.729011	4.024291	3.430257	3.667138	3.329985	3.638762	3.705017	3.428445	3.952042	3.423171	3.350248	3.667351	3.546444	3.733199
100506725_at	LOC100506725	3.595726	4.00797	4.177915	3.987072	4.122046	3.985867	3.521854	3.823453	3.828522	4.199253	3.918806	3.902593	4.082445	3.77253	3.807775	4.098512	4.011206	4.349617	3.983092	3.802861	5.237758	4.356156	3.997218	4.281469	9.895071	4.063577	4.084324	5.179491	5.04235	4.128586	3.911982	4.265907	4.184653	3.845672	4.163175	3.951491	3.836742	3.873688	3.931407	4.328499	4.091376	3.903055	3.889879	3.458563	3.955445	4.235926	4.113125	4.1769
100506730_at	LOC100506730	5.854598	5.850809	6.230514	5.022092	6.01282	5.932991	6.358696	6.073288	6.320655	5.857715	6.03559	5.520431	5.727192	7.245094	5.708617	5.135042	6.990326	5.898542	5.962663	5.867032	5.135311	5.512149	7.586121	6.400151	5.363395	6.174727	6.583171	6.428061	6.978999	6.477965	5.740083	7.81661	5.766636	6.282781	5.902884	5.878583	6.082019	5.320325	5.939238	6.402271	5.973645	4.974148	5.521235	6.533221	5.375395	5.85905	7.056899	6.282254
100506731_at	LOC100506731	3.932157	3.917614	3.549683	4.131379	4.026678	3.685404	3.861773	3.85778	3.869084	3.97831	3.911667	4.107309	3.596828	3.752798	4.193361	3.762401	3.885061	4.249315	4.175929	3.954703	4.827599	4.164428	3.782182	4.085655	4.406168	3.715299	3.534434	3.910966	3.849272	4.129824	4.081754	4.131679	3.939181	3.755565	4.132294	3.744655	3.779659	3.9335	3.993881	3.948463	3.606689	3.810245	3.922205	4.279647	3.61537	3.967735	3.941532	3.637091
100506733_at	LOC100506733	3.462894	3.595451	3.568203	3.52206	3.467052	3.436108	3.37675	3.467608	3.538764	3.618767	3.476965	3.381096	3.484965	3.352503	3.539098	3.524652	3.519185	3.476343	3.702799	3.452986	3.517525	3.637875	3.501755	3.544579	3.429268	3.55379	3.50891	3.514511	3.606899	3.351795	3.568507	3.664057	3.451699	3.665119	3.591815	3.504922	3.447042	3.569573	3.412709	3.570802	3.464304	3.525436	3.311061	3.299796	3.296084	3.414537	3.605113	3.506656
100506742_at	CASP12	3.892289	4.251088	4.141857	3.874808	3.984701	4.107001	3.778274	3.702228	4.011827	4.149024	3.708111	3.958794	3.646878	3.832584	3.809377	4.07613	3.702695	3.801704	3.988688	3.681397	4.003444	4.157417	3.687834	3.80416	3.84446	3.652364	3.824737	3.854941	3.635356	3.742716	3.960477	3.895365	3.929586	3.88295	3.701006	3.694344	3.504124	3.71796	3.888968	3.772018	4.073345	3.708701	3.852283	3.574931	4.041308	3.915039	4.192328	3.736942
100506748_at	LOC100506748	7.750034	9.772142	8.350202	7.774747	9.750406	7.492522	7.797335	8.478073	8.975146	7.711433	9.988732	8.528233	10.55808	8.592919	8.746251	8.549577	8.611438	8.105256	7.962516	8.978515	8.09197	8.803064	8.548827	7.831339	9.731614	8.678994	7.786232	8.594595	9.150888	7.079483	8.644973	8.624454	8.902502	8.423766	8.83652	9.216134	9.755228	9.094955	10.10563	9.951755	8.957771	7.622878	9.213066	8.720782	9.256172	8.545047	7.537733	8.821889
100506755_at	MIR497HG	4.221614	4.662812	4.396245	3.947112	4.48772	3.905689	3.941028	4.209322	4.41502	3.966937	4.88391	4.093036	4.326369	3.893155	4.058416	4.08432	4.276249	4.319863	4.083881	4.382614	5.53044	4.809151	4.300487	4.223037	4.69762	5.58759	4.171345	4.385572	4.185005	4.616457	3.933772	4.221909	4.535297	4.190005	4.554087	4.127111	4.583982	4.073092	4.254405	4.562	4.427568	4.381656	4.429277	4.058342	4.141943	4.019454	4.347179	4.49285
100506757_at	LOC100506757	3.526325	3.514137	3.218713	3.028553	3.187442	3.59625	4.20238	3.330233	3.175324	3.530502	3.404697	3.542663	3.248778	3.546402	3.183704	3.571053	3.429794	3.321171	3.311677	3.640192	3.207645	3.203911	3.596761	3.372924	4.028884	3.294456	2.991109	3.259329	3.758003	3.849447	3.489056	3.586953	3.202547	3.321002	3.09439	3.122983	3.28678	3.30091	3.2169	3.127344	3.037398	3.493592	3.549684	3.146209	3.054531	3.460151	3.482963	3.389602
100506758_at	LOC100506758	4.394081	4.268809	4.209704	4.020731	4.073666	4.381494	3.999532	4.167896	4.108912	4.453473	4.147456	4.414756	4.820019	4.295099	4.221318	4.159883	4.169214	4.032326	4.174025	3.986101	4.138446	4.357027	3.850925	4.335076	4.521129	4.412131	3.897278	4.025306	4.289003	4.097572	4.169929	4.264843	3.870964	4.03848	4.390284	3.960134	4.008229	4.263671	4.131639	4.088037	4.317392	4.023651	4.184139	4.165261	4.059409	4.27249	4.634726	4.109262
100506762_at	LOC100506762	3.828535	5.177912	4.919265	3.761105	4.1502	5.979779	3.817427	3.84482	3.874245	3.672805	4.382218	4.01797	3.737838	3.849544	4.365319	3.878628	5.326664	4.651789	3.963921	3.708808	3.783007	3.877974	3.879101	3.940865	4.885634	4.077394	4.14594	3.823958	4.022613	4.052285	4.119791	4.280886	4.002214	3.836572	4.017265	4.117107	5.082801	3.865913	3.836031	4.102105	4.016123	4.058048	4.124601	3.834978	4.130185	4.128336	4.054658	3.830701
100506765_at	IGSF11-AS1	3.204015	3.026489	3.020585	3.008241	3.379886	3.04108	3.43532	3.111298	3.234315	3.191419	3.353726	3.311796	3.143536	3.148421	3.786033	3.196918	3.479794	3.33959	3.256406	3.248464	3.060742	3.487689	3.072777	2.975631	3.276971	3.131872	3.361456	3.298586	3.269819	3.460976	3.058233	3.487818	3.502249	3.493605	3.92606	3.235185	3.21193	3.359902	3.027119	3.168311	3.112721	3.189433	3.256291	2.867536	3.51525	3.154016	2.963366	3.156285
100506767_at	LOC100506767	3.411795	3.30923	3.672448	3.273427	3.222373	3.594424	3.397449	3.319956	3.369251	3.406786	3.342507	3.559533	3.349609	3.434576	3.389608	3.522349	3.491911	3.449967	3.352021	3.361831	3.394247	3.344539	3.253085	3.592195	3.418495	3.58411	3.518434	3.308325	3.269584	3.380225	3.316066	3.245978	3.464738	3.44074	3.502856	3.429006	3.411801	3.61555	3.395682	3.356332	3.751067	3.353792	3.527916	3.468049	3.43541	3.4712	3.523324	3.601231
100506769_at	LOC100506769	3.304947	3.566763	3.374623	3.372722	3.429758	3.524799	3.310027	3.247562	3.376677	3.525592	3.476347	3.576137	3.461604	3.149104	3.444027	3.35202	3.581223	3.48608	3.585772	3.44562	3.520585	3.501687	3.40444	3.298859	3.355754	3.576597	3.252537	3.45988	3.339937	3.428263	3.46344	3.601992	3.365159	3.516902	3.524182	3.426846	3.471201	3.271818	3.341489	3.383647	3.615468	3.364388	3.512786	3.543871	3.492539	3.459896	3.612379	3.478581
100506776_at	LOC100506776	3.825993	3.951054	3.764846	3.562353	3.787837	3.661756	3.707051	3.68999	4.12959	3.733268	3.687776	4.068408	4.046637	3.831936	3.615411	3.912938	3.693011	3.642798	3.781562	4.672254	3.627397	3.596233	3.928235	3.999102	3.706722	4.230078	3.767114	3.738327	3.640146	3.973288	3.888861	4.110749	3.668686	3.666543	3.839046	3.896496	3.639413	4.549233	3.969456	3.810982	3.930825	3.716016	3.834835	3.677084	3.840351	3.62718	8.02407	3.816993
100506777_at	LOC100506777	3.853004	4.145097	3.89117	4.096571	4.172984	4.402277	4.152473	4.028343	3.921589	4.153772	4.098031	3.916412	4.405624	3.909618	3.928981	4.173392	4.116721	3.979423	3.82353	4.206183	4.051659	3.947865	4.226112	4.111529	3.861643	4.120757	4.098675	3.96844	4.128009	4.155124	4.110513	3.996969	4.000766	3.966538	3.990275	4.328128	3.999585	3.864665	4.03062	4.050985	3.994802	3.919721	3.908277	3.966998	4.073672	3.940458	4.708341	3.977228
100506779_at	LOC100506779	3.71306	3.844487	4.203463	4.041951	3.941323	8.100359	5.083843	3.710549	3.793422	4.383065	3.968925	4.028127	4.148597	4.242438	3.808568	3.912277	4.152515	3.743456	4.14103	3.604953	5.073793	3.800985	3.787093	4.134067	4.175928	4.064061	3.891783	3.90799	4.001254	4.30858	3.749112	4.267639	4.34466	3.722968	3.860163	4.450647	4.949522	4.180495	3.899883	4.004275	3.833283	6.227621	4.018424	3.779847	3.8123	4.398073	7.419087	3.91694
100506783_at	HOXD-AS2	3.875168	4.86561	7.276579	6.111481	4.306568	4.161886	6.695052	8.078713	4.115449	4.373799	5.926042	7.769514	4.676352	6.038397	7.275922	4.406156	3.626731	4.680964	5.604622	4.127697	5.48854	6.793031	5.52102	4.136116	4.141897	4.33705	7.892308	7.434476	4.307897	4.038317	3.885958	4.320288	7.837191	7.370175	4.229794	4.159855	7.192359	8.069804	4.376207	5.672382	4.03308	7.229618	4.504753	6.842348	6.431877	7.834544	3.978022	7.638196
100506790_at	LOC100506790	3.873711	4.171836	3.912318	4.438594	3.786634	4.339725	3.683791	3.808122	3.689532	4.126598	3.666278	3.950092	3.880002	4.059418	3.657883	3.723359	3.970992	3.74758	3.856435	3.846081	3.771009	4.249005	3.950302	3.908383	3.962984	3.711735	3.849329	3.906771	3.851929	3.73126	3.671308	4.11006	3.947738	3.737726	3.40484	3.796302	3.828636	4.303896	4.001734	4.182936	4.309635	3.768162	4.111728	3.686671	3.871908	3.758318	3.899346	3.957399
100506791_at	LOC100506791	3.661266	3.706309	3.894428	3.706383	3.905857	3.946813	3.750971	3.880151	3.849778	3.888589	3.913805	3.754292	4.260068	4.046676	3.755987	4.076956	3.748524	3.962618	4.021629	4.018902	3.962973	4.126026	3.715846	3.899449	3.847452	3.943001	4.099677	3.800401	3.870499	4.067702	3.881893	3.759141	4.652165	3.902857	8.975529	3.953579	3.799856	3.828371	4.072617	3.891536	4.074354	3.95809	3.806329	3.7504	3.938403	3.987003	4.180887	4.213282
100506795_at	LOC100506795	3.477041	3.473248	3.710864	3.333329	3.595058	3.504843	3.275206	3.298015	3.508565	3.573395	3.770116	3.741131	3.519692	3.548041	3.469375	3.546167	3.419798	3.743146	3.629932	3.541901	3.403404	3.53333	3.532331	3.480277	3.782034	3.373556	3.652675	3.665702	3.438666	3.488358	3.502986	3.451073	3.484494	3.317121	3.422282	3.540613	3.370462	3.670981	3.537203	3.464597	3.534686	3.47289	3.586268	3.582087	3.404343	3.544551	3.356093	3.387172
100506797_at	LOC100506797	4.759873	4.984789	4.746026	5.514136	4.874402	5.717289	4.961189	5.321613	4.957315	5.865161	7.567729	4.771241	4.966716	5.210968	5.149799	10.18289	4.949506	5.252002	5.791208	5.320196	6.13506	5.847064	5.736764	5.653577	4.886876	5.239159	5.362531	4.811243	5.258564	5.586929	6.015414	5.769763	5.016802	4.991867	5.280096	5.542494	4.772112	5.812866	5.455115	5.420706	6.047859	5.381412	5.639625	4.417077	5.05901	5.901371	5.000767	9.307896
100506798_at	LOC100506798	4.135519	4.239679	4.223098	6.895976	4.756993	6.272856	6.050591	8.237257	4.177563	4.633777	4.532851	4.262508	4.6309	4.793721	4.702918	4.020829	4.425197	4.330358	4.787471	4.308488	4.667699	4.272248	7.220903	8.658347	4.456881	4.15236	5.366493	4.427684	4.296904	7.526218	4.476544	5.30104	4.756155	6.468352	4.67243	6.316271	4.399192	4.666872	4.125975	5.698911	4.448834	5.307579	4.527209	4.135998	4.252421	4.748474	4.941389	4.271557
100506802_at	LOC100506802	4.558662	4.289188	5.385604	4.926792	4.504461	4.86617	4.275136	4.826857	4.351195	4.014835	4.180845	4.521914	4.232739	4.817992	4.494864	5.202517	4.449351	4.317148	4.993137	4.646016	4.621967	4.507818	4.957066	4.283017	4.867422	4.935188	4.468698	4.484806	4.892694	4.607174	4.541499	4.86077	4.723459	4.250229	4.675815	4.445955	4.613552	4.624073	4.873224	4.947652	5.381117	5.382532	5.168315	4.41719	4.342538	4.415529	5.701056	4.920225
100506813_at	LOC100506813	5.042412	5.503697	5.649356	5.16129	5.214769	5.246596	4.809827	4.843153	5.368926	5.302942	5.065513	5.213478	4.821	5.05554	5.438771	5.458654	5.31132	5.250488	5.737092	5.176667	5.048551	5.479102	4.813309	5.152545	4.981659	4.845023	4.818195	5.756796	4.956261	5.31445	5.424538	5.510843	5.334056	4.861758	5.377495	5.307676	5.206651	4.934641	5.112176	5.392603	5.390923	5.467364	5.090643	4.879476	4.835705	5.403751	5.458298	5.757125
100506815_at	FOXP1-IT1	6.114116	7.958727	6.589721	5.174175	7.535716	7.512383	7.987724	6.562815	4.979798	5.681286	7.732595	5.615636	7.819066	5.277341	3.866296	6.641506	6.706248	7.036023	5.677943	3.963943	5.478179	5.390208	6.893667	5.974051	5.060615	8.053468	4.112843	5.181503	6.581528	6.723258	6.023562	6.298831	4.730396	4.243938	6.397527	7.998282	6.311006	5.511449	5.817797	5.041052	8.015058	6.972437	6.927649	5.370092	5.822648	5.217572	3.949238	5.592683
100506816_at	LOC100506816	3.416707	3.585833	4.039807	3.622545	3.690355	4.678665	3.570552	3.38849	3.698665	4.072838	3.757787	3.615966	3.618588	3.812579	3.445762	3.57569	3.568737	3.459303	3.779511	3.886385	3.751281	3.788703	3.662439	3.708654	3.689784	3.589946	3.379665	3.826232	3.66612	3.476062	3.594562	3.611404	3.656001	3.516111	3.517637	3.391632	3.525567	3.727374	3.494845	5.85656	3.453297	3.592769	3.585366	3.397225	3.640572	3.669716	3.959151	3.559124
100506817_at	LOC100506817	4.295298	4.362537	4.409324	4.478771	4.3636	4.739656	4.380246	4.371653	4.193673	4.652311	4.271895	4.241478	4.740577	4.42938	4.653037	4.647069	4.570579	4.488294	4.620231	4.688271	4.575072	4.620455	4.419306	4.723016	4.408061	4.394283	4.373979	4.779204	4.495529	4.400138	4.653089	4.711509	4.516639	4.58448	4.692752	4.480891	4.209681	4.343311	4.418554	4.488105	4.850595	4.421367	4.634394	4.341214	4.430689	4.512043	4.724095	4.653238
100506821_at	LOC100506821	4.962592	4.927776	5.068593	4.844817	5.182847	5.607963	4.751504	5.169206	4.992436	4.978198	4.888837	4.897317	5.027299	5.120985	5.05249	5.109158	4.935399	4.904966	5.424258	4.928098	5.473018	5.164199	5.208156	5.137597	5.056568	5.144942	5.109017	4.919755	5.113428	5.463907	5.229283	5.094131	5.177289	4.972499	5.644354	5.251335	5.395873	4.89156	5.113361	5.426578	5.084599	4.927298	4.936111	5.066091	5.173443	5.175768	5.200237	5.221783
100506826_at	MYLK-AS1	5.635907	5.932403	6.144526	6.996839	6.056986	5.898088	7.46295	6.755696	5.448953	6.097088	6.232954	5.548247	5.35394	6.641288	5.453211	6.376889	5.838917	4.94238	5.355719	6.039357	6.031649	5.776765	6.931554	5.83306	5.419972	6.988911	5.539582	5.464044	6.365749	7.534945	5.914455	5.831505	4.932255	5.663581	6.289569	5.691565	5.653573	5.318673	5.516569	6.790565	5.717474	5.763622	6.736429	5.401974	5.626094	5.25318	5.801729	5.699753
100506827_at	LOC100506827	5.091763	4.23128	4.40744	4.077749	3.919961	4.305097	4.045472	4.309154	4.086085	4.378413	4.560002	3.68591	4.287149	4.174882	4.074848	4.140914	4.180976	5.443571	4.04958	4.160124	4.301597	4.22722	4.940097	4.241365	4.209715	3.900273	3.975826	3.920449	4.078844	4.557818	4.247337	4.241316	4.689122	4.666625	4.175974	3.924932	3.956584	5.637108	3.880618	3.861917	4.179219	4.557609	4.240982	4.256214	3.797137	4.340951	4.610554	4.221832
100506828_at		6.425176	8.010609	6.679824	6.838873	7.300414	3.943502	5.477143	5.578923	5.756649	6.260114	6.09507	7.140941	5.359905	5.16194	7.235312	4.984531	6.747747	5.377879	5.851535	5.812941	6.929286	6.059712	3.711974	6.061651	8.188928	7.03628	7.69609	7.343263	6.859642	5.752036	6.061751	5.643476	7.856876	6.561856	7.725376	3.949644	6.13171	7.118428	6.709398	5.641715	6.111754	7.335485	6.501525	6.632305	6.668496	7.018037	3.897669	7.712664
100506831_at	LOC100506831	5.274337	4.007863	5.677334	5.171266	4.363952	6.564911	6.148132	6.091109	5.488886	4.463943	6.539101	5.678536	4.623029	6.082694	6.069129	5.177079	3.853514	4.925972	4.166095	5.646444	5.96386	4.879908	5.579849	4.694021	4.35752	3.42008	5.076229	5.479779	3.634931	5.616614	3.703829	3.629606	5.062117	5.621486	3.325208	6.13879	4.697764	5.950031	4.42701	4.283705	4.023834	5.390041	6.141149	5.711942	4.29131	5.404822	6.106585	6.061155
100506834_at	LOC100506834	4.221827	4.276677	4.119307	4.420532	3.805697	4.38331	4.047734	4.056187	4.591267	4.43434	4.57599	5.264346	4.664626	4.174146	4.844358	4.203219	4.194278	4.180191	3.850278	4.079344	5.780707	4.301037	4.03592	4.637614	4.114318	3.942945	4.270543	4.457663	5.124134	4.531043	4.308594	4.258484	5.123727	4.199536	4.210045	4.184829	3.87756	4.428536	4.467543	4.494319	3.911469	4.436618	4.255781	4.136876	4.156038	4.984551	4.380822	4.075046
100506838_at	LOC100506838	3.628362	3.845628	3.826304	3.681866	3.682923	4.029477	3.805255	3.637658	3.669623	3.978211	3.913309	3.676113	3.990193	3.849015	3.888141	3.697038	4.165093	3.726313	3.95539	3.753436	3.748685	4.152567	3.857799	3.947237	3.690568	3.768554	3.602356	3.906336	3.816818	3.879423	3.654726	4.179035	3.763814	3.985329	3.735321	3.765121	3.954144	3.897807	3.88499	4.007511	3.880772	3.785822	3.851552	3.582411	3.914255	3.718901	4.262705	3.761033
100506840_at	IQCF4	3.704352	3.609825	3.608927	3.679836	3.674939	3.526305	3.494051	3.439328	3.649642	3.851366	3.606194	3.527844	3.623769	3.811369	3.523449	3.543765	3.538145	3.768097	3.659177	3.540962	3.551672	3.656471	3.461773	3.635385	3.653855	3.62768	3.350251	3.670744	3.56156	3.523551	3.721142	3.600534	3.685634	3.672424	3.461674	3.768575	3.530184	3.853064	3.488249	3.527992	3.655752	3.537984	3.6503	3.55521	3.549217	3.788884	3.733023	3.610668
100506844_at	LOC100506844	8.798249	9.080627	9.276854	5.728429	7.40023	11.33793	9.433786	9.870277	8.438282	6.421876	8.850892	8.785411	7.485417	8.692921	7.912435	8.507468	6.518912	7.701336	9.253821	7.958304	9.926261	7.345506	10.5966	9.303325	8.194103	5.667988	9.097192	7.965127	6.855549	9.401898	5.806444	5.35961	9.036199	8.9613	9.266939	8.49467	8.811656	8.966891	7.547131	9.262276	6.276152	8.4982	9.94765	8.177863	8.252472	8.758367	9.155631	8.913
100506847_at	LOC100506847	6.302597	5.42421	5.679929	5.813672	6.280932	6.258743	6.200209	5.812794	5.990201	5.912127	5.618082	4.456032	4.588359	5.090372	5.809723	6.906068	6.95535	5.026342	5.098404	5.779213	5.448343	5.48039	5.85939	7.313241	4.713367	5.009413	4.831343	5.09053	5.836699	6.281071	7.221118	6.124432	6.044601	5.462665	5.209279	6.008996	5.768608	5.689885	5.170309	5.037095	6.923447	5.933144	7.778366	5.21578	6.054876	5.658436	6.417324	5.251755
100506848_at	LOC100506848	6.755821	6.3614	7.413631	5.156674	6.116441	5.92591	5.961225	5.491253	6.666857	5.724317	5.174192	5.992836	4.745785	5.366941	6.216079	5.557289	5.91454	5.887931	6.015474	5.514129	5.907699	5.823115	6.260329	5.380682	5.932539	5.68512	6.574902	5.872285	6.288772	5.464966	5.957345	6.558872	5.723301	6.407213	6.091437	4.890608	6.1866	5.791493	6.312178	4.803817	6.506119	6.273473	6.059696	6.705641	4.995917	5.418718	6.684623	6.671943
100506851_at	LOC100506851	3.68463	3.621064	3.80026	3.503846	3.671163	3.65186	3.719089	3.77284	3.625774	3.487234	3.63399	3.727173	3.520946	3.540627	3.446816	3.859978	3.535301	3.820072	3.526207	3.688149	3.509353	3.572265	3.664716	4.088058	3.585477	3.612392	3.482553	3.723269	3.82188	3.829571	3.521198	3.656942	3.791569	3.528321	3.773836	3.721844	3.741506	3.615523	3.920824	3.638596	3.499159	3.700655	3.476379	3.656967	3.731898	3.567219	3.71298	3.472624
100506853_at	LOC100506853	4.684523	4.458411	4.63495	4.589157	4.44228	4.768255	4.360427	4.565322	4.687026	4.396202	4.441992	4.656793	4.652027	4.67605	4.787263	4.747384	4.812584	4.604463	4.60076	4.664165	4.724913	5.070985	4.515434	4.684623	4.62457	4.799508	4.600064	4.658015	4.630223	4.7789	4.394023	4.946978	4.302117	4.348233	4.450131	4.681696	4.502412	4.706405	4.757791	4.854964	4.596964	4.436202	4.614476	4.656657	4.560278	4.664201	4.554457	4.557836
100506858_at	LOC100506858	4.636345	4.495402	4.886137	4.810574	4.630305	4.763941	4.402907	4.737198	4.203555	4.538123	4.654563	4.358057	4.629108	4.512496	4.398377	4.600553	4.612071	4.780444	4.642456	4.393431	4.592892	4.377682	4.599113	4.933613	4.439441	4.390397	4.582197	4.708708	4.508041	4.84727	4.56299	4.714737	4.781621	4.515341	4.815203	4.698338	4.633244	4.714527	4.513603	4.897943	4.630437	4.385771	4.601033	4.529672	4.495401	4.66662	4.838081	4.564479
100506860_at	LOC100506860	5.830559	5.258419	4.932741	4.684318	6.564918	4.657562	4.174116	4.318559	5.084218	5.095012	5.87458	4.825866	4.156879	4.398088	5.377533	5.058554	4.391176	5.276776	4.566646	4.708242	4.970595	4.919013	4.540767	4.462803	5.090659	4.167631	5.445504	4.628957	4.683278	4.274516	6.722212	4.533643	5.18919	6.286827	5.047067	4.425532	4.712883	5.797948	5.801842	5.132422	5.736018	4.337229	6.000679	5.866413	5.279175	5.034347	4.948263	5.236012
100506863_at	CLTC-IT1	5.734809	4.783921	4.675904	4.249706	4.976021	5.570767	4.833048	5.535475	6.704182	5.132205	5.074506	5.111739	5.155731	5.124427	4.615455	4.504302	6.026995	4.78754	5.221532	4.800686	5.240958	4.710195	5.032176	4.922845	4.282394	4.868457	4.494875	4.927073	4.637895	4.670428	5.478452	4.754741	4.98488	5.047691	5.126537	5.286162	4.939969	5.019762	4.867466	3.979189	5.758036	4.917368	5.246191	4.808258	5.489407	4.87195	4.902214	4.973995
100506866_at	LOC100506866	5.713574	5.383432	4.654151	5.242966	5.209273	7.233178	5.509479	5.98518	5.840407	5.8163	5.392104	5.7137	5.599632	5.133728	5.874529	5.066187	5.555178	5.22067	5.723598	6.066126	5.659432	5.382079	4.675029	6.398581	5.685487	5.055596	5.419177	6.004361	5.242708	6.942279	5.775528	5.563427	5.42619	4.668973	4.4006	4.204087	5.271047	4.765491	6.356046	5.290274	6.813275	5.282611	5.481142	4.377506	4.785168	4.613802	5.077895	4.557562
100506870_at	LOC100506870	5.103773	5.017738	5.05401	5.914743	4.895799	5.09985	4.851098	6.004858	4.807197	4.672331	4.983056	5.358924	4.851677	4.724462	5.514409	5.908003	4.798698	4.95471	5.117481	4.564951	7.076735	5.590919	5.093323	6.426467	7.384093	5.11532	7.431695	5.809585	4.958985	4.897885	4.928544	4.8955	6.531878	5.516699	7.435786	4.991884	5.3325	5.504815	5.177316	6.115667	4.823788	6.848271	9.230483	5.122113	5.55973	5.342008	5.102626	5.755796
100506874_at	LOC100506874	4.024966	3.776117	3.933857	3.563111	3.475534	3.878532	3.747779	4.12326	4.284549	4.259285	4.137486	4.19565	4.021008	3.874665	3.748472	3.770322	3.78236	3.516364	3.771466	3.500027	3.798777	3.730054	3.806187	3.701955	4.473242	4.136035	3.979725	4.031859	3.831757	3.706689	3.575394	4.292191	4.311215	3.950973	3.694836	3.403211	3.689443	3.714875	3.483286	3.407561	3.838488	3.785144	3.594158	3.72263	3.609264	3.7652	4.210665	4.346243
100506880_at	LOC100506880	3.985234	3.945099	3.857893	3.961591	3.950811	3.925668	3.813581	3.879526	4.024606	3.825511	3.798671	3.543409	3.991817	3.873457	4.131811	3.869208	3.941019	3.583926	4.050026	3.884518	3.693836	4.106938	3.862713	3.884998	4.157387	3.98639	3.70499	3.941161	3.913204	3.8509	3.808405	3.857911	3.630398	3.92254	4.091142	3.972917	3.708886	4.223149	3.830458	4.119182	3.762039	3.607449	3.693	3.705876	3.804762	3.96925	4.15045	3.692728
100506882_at	LOC100506882	4.666349	5.044094	5.179348	4.69738	4.952454	5.191128	4.861584	4.836103	4.752202	4.993794	4.744812	4.830128	4.967896	4.83564	5.00059	5.030172	5.023102	4.949081	4.859525	4.661011	4.876769	4.781529	4.850322	4.946268	5.054245	4.911162	5.12094	4.869992	4.824979	5.06025	4.733647	5.214207	5.060735	4.829735	4.977565	5.04395	4.717917	4.722583	4.841922	5.334873	4.992278	4.980835	5.115101	4.533853	5.261318	5.018823	5.362404	4.87614
100506895_at	LOC100506895	4.23844	4.247099	5.775456	4.51441	4.688469	4.611186	4.385455	4.190822	4.230377	4.09738	4.241851	4.30678	4.241252	4.292465	4.623946	4.580497	4.062438	4.724326	4.368155	4.110622	4.364443	4.476373	4.084251	4.451086	4.207031	4.377023	4.212068	4.267369	4.415351	4.404388	4.543366	4.494314	4.702948	4.336566	4.584186	4.381567	4.196643	4.269197	4.29988	4.327774	4.542635	4.836181	4.165803	4.035648	4.287095	4.11821	4.671326	4.2926
100506897_at	DAPK1-IT1	4.63757	5.215398	5.64383	4.342141	6.049952	4.580536	5.327408	5.858308	4.493294	4.725621	4.701316	5.966531	6.272003	4.846897	5.291626	4.806435	5.710608	5.122424	6.949924	4.478313	6.025396	7.323199	4.703126	5.084877	4.811783	4.899044	4.670402	5.615334	8.429153	6.162387	5.235036	4.312791	5.707433	4.21652	5.569795	4.029967	6.564569	6.369708	3.900264	4.475796	4.803139	4.383331	5.368724	4.11333	4.594615	5.635809	4.766506	4.950242
100506898_at	LOC100506898	5.733701	5.931325	5.372703	5.4066	5.388269	6.1481	5.651099	5.104021	6.312816	5.685395	5.588496	5.088184	5.298906	5.682734	5.179375	5.049795	5.886828	5.026342	5.286654	6.560873	6.058421	5.6832	5.036504	6.093513	4.870083	5.471181	4.993401	5.163734	5.825331	5.623248	6.005918	5.796624	5.106509	5.50418	5.402149	5.489087	5.267684	5.613468	5.276746	5.466977	5.040168	5.502067	4.88796	5.584583	5.564491	5.084689	5.244424	5.493229
100506906_at	FLNB-AS1	4.276921	4.150676	4.137505	4.094679	4.079122	4.280678	3.99685	4.047379	4.035219	4.45445	4.376494	4.223531	4.135748	4.10362	4.067618	4.233836	4.249104	4.266376	4.181257	4.205085	3.948862	4.282769	4.310846	4.412519	4.395521	4.175488	3.883278	4.129739	4.486318	4.348866	4.208046	4.28842	4.012342	3.977369	4.251442	4.385008	4.296025	4.294005	4.120158	4.355499	4.200888	4.11851	4.406756	3.85142	4.154391	4.213306	4.297888	3.980392
100506907_at	LOC100506907	3.811863	3.895643	3.915583	3.628342	3.83321	3.73807	3.789074	3.929524	3.710694	3.83941	3.703213	3.874201	3.513765	3.682036	3.674662	3.575087	4.229106	3.628121	3.700619	3.651646	3.933601	3.635209	3.919133	3.852084	3.670397	3.756828	3.920109	3.665746	3.687898	4.019767	3.716743	3.941564	3.770979	3.710661	3.66506	3.815363	3.623495	3.6077	3.889227	3.678676	3.785663	3.775195	3.77445	3.864307	3.662896	3.712912	4.218269	3.698616
100506914_at	LOC100506914	4.566898	4.417244	4.620459	4.729636	5.351229	4.51344	4.426175	4.438514	4.614282	4.629757	6.462569	4.356263	4.530986	4.5865	4.332635	4.807294	4.857138	4.772025	4.783133	4.385029	4.473718	4.558227	4.660142	4.94313	4.652253	4.790001	4.386859	4.323559	4.81217	4.659469	5.028429	4.623408	4.581122	4.381848	4.590024	4.652362	4.324525	4.533417	4.55273	4.661372	4.751719	4.217526	4.75501	4.303608	4.547106	4.448241	4.548312	4.489806
100506922_at	LOC100506922	6.395276	7.559401	6.061188	6.667059	7.748874	6.380548	5.012141	4.788043	5.272344	5.803293	9.448771	5.522627	7.587882	6.037654	3.649607	7.621196	5.792199	5.66244	8.099755	6.769822	7.263368	5.596268	4.419096	6.729931	5.650554	6.310472	5.936799	6.761413	6.222719	6.311617	6.966328	3.802593	4.098949	5.678954	4.764815	6.258663	6.016751	7.866456	8.644445	7.053201	6.688123	8.102413	8.575852	5.279797	5.292196	3.607354	8.805276	5.751829
100506926_at	LOC100506926	3.413772	3.789602	3.67042	3.711881	3.614433	3.655911	3.568616	3.663609	4.010328	3.624694	3.542964	3.823623	3.574233	3.582037	3.533065	3.758896	3.550065	3.47741	3.76923	3.560549	3.607135	3.620321	3.490621	3.596507	3.841002	3.65324	3.552824	3.326125	3.706312	3.647601	3.488418	3.71622	3.750373	3.620749	3.685895	3.671596	3.724677	3.612607	3.608323	3.496925	3.672946	3.585371	3.6152	3.517176	3.457825	3.573095	3.633183	3.54509
100506929_at	LOC100506929	4.288074	4.255542	3.822581	4.255332	4.003448	4.381218	4.118008	4.099598	4.284729	4.608475	4.210101	4.163198	4.124427	4.396339	4.470749	4.200525	3.94011	4.032367	4.124221	4.313201	4.24663	4.357507	4.527135	4.323801	4.986051	4.257318	4.32989	4.21729	4.341422	4.353053	4.288059	4.354768	3.910771	4.244045	4.216852	4.268624	4.170557	4.141188	4.236106	4.529238	4.229373	4.002268	4.267658	4.336589	4.267863	4.227601	4.793256	4.156013
100506930_at	LOC100506930	4.056516	3.733989	3.771113	3.463614	3.688484	3.825446	4.36664	3.954818	3.412132	3.499206	3.441639	3.54857	4.145849	3.674705	3.45376	3.494612	4.891229	3.740347	3.783253	3.400778	3.416865	3.577918	4.582195	4.979055	3.427057	4.56976	3.430487	3.452614	4.022613	4.379189	4.197786	6.02307	3.627201	3.827539	4.887609	3.580823	3.485331	3.563594	3.637368	5.448894	4.131223	3.478584	3.507065	3.634839	3.663303	3.417615	4.129818	3.586185
100506935_at	LOC100506935	9.196396	6.880434	7.538098	7.648938	7.264341	7.934205	6.689732	8.131031	7.464118	7.342775	7.235563	8.797625	6.833098	6.365316	7.025891	6.700595	6.059175	6.387917	5.862018	6.037153	7.882561	5.186853	7.048756	7.894625	5.482257	6.392019	7.220683	7.978977	6.33803	7.224928	7.970739	8.109557	5.34504	6.410849	6.823716	7.427096	5.518352	6.473035	6.365108	7.271139	6.547572	8.681117	8.26341	7.977632	7.101308	7.07426	8.014993	8.107966
100506941_at	LOC100506941	4.831862	5.068841	7.132283	7.265507	3.964226	4.4707	4.449424	4.667085	4.357515	5.240468	4.584015	4.416088	5.298396	4.333923	4.460222	4.904593	4.483859	6.249005	5.719849	4.155526	5.170579	4.374482	3.957981	3.977934	5.790084	4.835689	6.076882	6.911717	4.846947	4.774696	4.774142	4.592719	7.187344	4.705171	5.068039	3.999795	5.706412	5.293013	3.595034	4.822261	4.126143	6.681566	8.662808	4.301812	5.128694	4.726662	5.457666	5.497772
100506948_at	LOC100506948	3.253173	8.2082	6.352673	8.485887	8.888753	8.978287	9.743625	9.77307	6.765354	4.059385	10.10888	3.491132	11.25667	9.426039	7.523722	7.083316	7.525891	3.743146	7.274342	8.767706	6.600254	8.646711	10.03193	10.0098	6.774128	10.31774	7.062222	7.868488	4.386427	9.977224	4.650194	6.90704	6.953734	7.125928	7.061856	9.749514	8.898319	7.17324	4.474304	8.922892	6.73762	5.853252	8.057408	6.346376	3.780895	6.651434	8.060376	3.683554
100506963_at	LOC100506963	7.723837	5.583297	8.257447	6.863145	7.668173	8.025606	7.519723	7.492987	6.180177	6.874543	8.043149	7.401142	7.399842	7.746693	7.547101	6.96191	6.325542	6.583221	7.323204	6.833552	6.853551	6.840873	7.28982	7.532176	6.652196	7.927695	8.105883	7.412144	7.662621	9.341481	6.997788	7.247162	6.734376	7.476188	7.844452	7.867349	6.540595	8.103817	6.252658	7.99446	6.975209	6.30858	7.27444	6.96588	5.875708	7.135195	9.265186	7.702734
100506965_at	LOC100506965	3.949183	8.191348	5.011008	7.626444	8.504022	8.493967	9.365582	9.421076	7.237433	3.761161	9.515303	3.497599	10.23922	8.741624	5.87381	5.027942	6.414651	3.770642	5.315377	8.851595	6.105645	8.055573	9.333986	8.903046	6.121955	9.663589	6.396288	7.135354	3.639995	9.525575	3.91109	5.678939	6.274731	6.52508	5.656585	8.561154	7.337251	7.206445	3.717987	8.780203	7.015766	4.270279	6.247953	5.415688	4.033578	5.327927	8.2757	3.772131
100506972_at	LOC100506972	3.875952	4.073797	3.931431	3.887011	4.168864	4.489433	3.604207	4.28372	4.003652	3.956583	3.83431	3.969928	3.794539	4.226209	4.268664	3.831128	3.865803	4.056832	4.225634	3.965895	4.146475	4.114989	3.812957	4.032233	3.81009	3.89525	4.523991	3.868786	4.083748	4.087676	4.457745	4.076015	3.811251	3.648181	3.656853	4.222438	3.737279	3.918107	3.975549	4.090372	4.14662	4.066866	3.931923	3.878703	4.00693	4.20496	4.853592	3.909435
100506974_at	LOC100506974	4.510873	3.445605	3.413938	3.556241	3.757848	3.791475	3.926918	3.802053	5.114416	3.656822	4.202221	3.658279	3.873049	3.823232	3.389768	3.701388	4.300924	3.364377	3.613112	3.596745	3.398004	3.617453	3.524219	3.729269	3.392804	3.587424	4.77487	3.692236	3.851929	3.782589	4.153826	4.713985	3.426977	3.409318	3.632045	3.460041	3.829618	3.255756	3.540503	3.949875	3.953997	4.078591	3.427551	3.516441	4.24838	4.095811	3.712601	4.044534
100506983_at	LOC100506983	4.051493	3.979871	3.687529	3.919542	3.809813	4.792906	3.86532	4.122423	3.889157	3.795659	3.895236	3.818305	3.563731	3.636748	4.166605	3.98846	3.919847	3.989169	4.160619	3.848769	3.888541	4.100778	3.887781	4.409573	3.95086	4.054908	3.839874	3.893441	4.041929	3.847182	4.025482	4.096154	4.277438	4.135415	3.968692	4.011966	3.847834	3.838144	3.970402	4.527495	3.908833	3.756387	4.919875	3.775512	3.811812	3.875389	4.457678	3.71313
100506994_at	LOC100506994	4.353594	4.802125	5.286	4.252425	3.698722	3.41813	5.767329	3.380968	3.483018	3.506036	4.703085	4.16546	3.323259	4.526873	6.94264	5.745971	4.465022	4.399213	3.514471	4.126265	3.690155	4.540349	6.430589	3.736125	3.694221	3.49058	4.609408	4.767212	3.704525	5.120988	6.563823	5.908548	4.984716	5.484356	6.138883	3.511789	4.44113	6.260585	3.386268	3.831829	5.741785	3.960551	3.667353	4.748362	4.891073	5.680694	4.394297	4.006994
100506995_at	LOC100506995	5.026726	4.322918	5.241591	6.344036	5.327776	4.476675	4.153378	5.28499	7.764205	4.385222	5.419319	4.283694	5.60003	3.986667	4.010596	5.408392	4.732573	4.473139	4.693496	4.698063	5.602101	5.048786	4.288398	4.508919	4.174199	4.609476	4.253496	3.944378	6.34841	5.281774	5.226194	6.088932	5.013264	4.939765	5.241348	5.186801	4.796252	4.35068	4.225217	4.256118	4.458224	3.860216	4.875448	5.23171	4.73028	4.278437	4.553837	4.663277
100506997_at	LOC100506997	4.563053	4.41231	4.044889	4.391766	4.347327	4.387238	3.897589	4.084664	4.284605	4.44301	4.366769	4.169948	4.186794	4.267621	4.269054	4.351081	4.436913	4.58535	4.563505	4.302734	3.962452	4.648029	4.09123	4.551687	4.357741	4.26741	4.456992	4.102413	4.507452	4.408038	4.471785	4.567596	4.323289	4.183295	4.422082	4.306572	4.071595	4.283748	4.353979	4.094075	4.411953	4.31965	4.376954	4.082651	4.17784	4.14085	4.237703	4.200637
100506999_at	LOC100506999	3.56895	3.489837	3.534247	3.574489	3.302867	3.684282	3.32239	3.339546	3.352116	3.623587	3.445277	3.412514	3.484427	3.336858	3.402761	3.447811	3.364449	3.612251	3.432734	3.443534	3.597823	3.345305	3.371672	3.523883	3.469513	3.302118	3.338108	3.388766	3.645349	3.554829	3.476769	3.341211	3.466026	3.405609	3.820345	3.534392	3.520872	3.354206	3.399032	3.414955	3.355107	3.455342	3.23553	3.426954	3.454962	3.341751	3.592611	3.453816
100507000_at	LOC100507000	4.368825	4.107725	3.919441	4.02261	4.013386	4.301495	4.143059	4.089384	4.27048	4.402935	4.107126	4.174843	3.966686	4.140631	4.212914	4.180339	4.003927	4.064957	4.261211	4.11029	4.079388	3.948526	4.612427	4.365258	4.045036	4.083295	4.374917	3.999333	4.006712	4.16407	4.059995	4.201416	3.95266	3.988065	3.983457	3.888806	4.208183	3.991287	4.365777	3.910349	4.249184	3.997377	4.085691	4.054695	3.64071	4.125176	4.265853	4.156333
100507006_at	LOC100507006	5.021829	4.891468	4.165322	4.779821	4.594614	5.101055	4.60101	4.455287	4.564813	4.882086	4.516435	4.668586	4.579806	4.940029	4.960678	4.599685	4.770209	4.881087	5.097713	4.803012	4.409575	5.014208	5.535571	4.557339	4.801712	4.396272	4.69423	5.029727	4.5932	4.580553	4.682015	4.655325	4.866703	4.544344	4.368323	4.973382	5.331418	5.686187	5.419248	4.765597	4.854925	4.846981	4.62458	4.687645	4.639364	5.686866	5.609313	4.615769
100507007_at	LOC100507007	4.415678	4.43681	4.530311	4.421794	4.218081	4.506034	4.080015	4.020294	4.237037	4.327055	4.406064	4.281901	4.644439	4.238493	4.522152	4.468902	4.597527	4.274992	4.261071	4.367488	4.432666	4.517221	4.173945	4.397992	4.32264	4.23214	4.247017	4.377171	4.251308	4.3586	4.394704	4.324697	4.199788	4.192864	4.513446	4.267811	4.164647	4.140846	4.333656	4.513408	4.88983	4.368159	4.396277	4.164702	4.413169	4.62225	4.664491	4.470189
100507008_at	LOC100507008	3.760151	3.823291	4.014773	3.844103	3.691804	3.827228	3.651741	3.636718	3.868565	3.60213	3.602769	3.472605	6.096921	3.605216	3.666737	3.794046	3.710913	3.70086	3.68052	3.804537	3.663974	3.76281	3.732496	3.688789	3.855966	3.713703	3.817421	3.507069	3.716741	3.789628	3.61154	3.814754	3.949734	3.819951	4.017569	3.666404	4.169737	3.960321	3.511429	3.695897	3.756269	3.985592	3.842761	3.561954	3.811666	3.592995	3.905522	3.548409
100507009_at	LOC100507009	4.460852	5.211173	4.925213	5.275141	4.497484	4.950412	4.40145	4.599309	7.546685	4.540473	4.725008	4.662756	4.461101	4.550073	5.334583	4.900795	4.683199	4.989938	5.144599	5.097644	4.55177	4.914994	4.879035	4.871766	4.745693	4.59521	5.009251	5.067563	4.875309	4.818135	4.958194	4.523917	4.984716	5.036093	6.584962	4.809252	6.26378	5.025869	4.597395	4.797618	5.399267	4.857276	4.816269	4.485884	4.298109	4.768904	4.55778	4.820093
100507013_at	LOC100507013	3.978805	4.237813	3.901598	3.925168	3.89067	4.26207	4.154923	3.902761	4.577752	4.262591	4.482755	3.858767	4.090019	4.412345	4.039922	3.949454	3.904874	4.256969	4.137257	4.247117	3.897392	3.992671	3.922181	3.979826	3.872186	3.838083	4.000886	3.855745	4.145545	4.192153	3.881642	3.987675	3.872386	3.957965	3.91855	4.184219	3.940399	3.778366	3.739122	4.223444	4.33246	3.734	4.191211	3.63649	4.298217	3.860256	4.174697	3.847679
100507015_at	LOC100507015	8.556283	8.703065	8.67848	8.49162	8.656681	9.244387	8.363401	9.308047	8.692903	8.979488	8.915645	8.7084	8.416547	8.988266	8.258548	8.220614	7.796866	7.688615	8.172987	8.945106	9.42977	8.74001	8.524453	8.462634	7.12835	8.461798	6.77725	7.575738	9.110356	9.235094	9.350866	9.025957	7.237263	8.102681	6.86432	9.157244	8.150745	7.743913	8.564589	8.180656	8.839608	7.680632	7.577631	9.01013	7.900941	7.88673	9.776652	8.269862
100507024_at	LOC100507024	4.781768	4.617525	4.387675	4.569398	4.741422	4.692264	4.521488	4.255099	4.804608	4.735877	4.492168	4.72014	4.484872	4.488209	4.635754	4.532994	4.421226	4.572101	4.709306	4.764053	4.436653	4.713348	4.47404	4.733474	4.738745	4.670262	4.618398	4.619648	4.606717	4.770202	4.626955	4.803224	4.614477	4.298844	4.568173	4.771389	4.581638	4.541255	4.465475	4.775638	4.96649	4.406948	4.597582	4.126794	4.566721	4.734733	4.543966	4.622004
100507025_at	LOC100507025	4.500506	4.389286	4.203922	6.588334	3.971627	4.336049	4.471259	4.673095	4.736263	5.182289	5.042308	6.692644	7.617211	3.762812	4.401317	4.319462	7.095403	7.702215	5.745442	4.581069	5.363116	4.118678	4.509162	4.796954	6.467736	5.624502	4.181112	5.494995	5.507885	5.773018	5.069318	5.555554	6.433082	4.005418	4.603455	4.419246	3.875336	4.773849	5.044767	4.504566	4.289726	4.74493	7.678837	4.145778	5.462149	5.266138	5.837264	5.135922
100507027_at	M1	3.852425	4.234025	4.917908	4.134006	4.447746	4.090848	4.566056	4.083318	3.953088	4.123535	4.143673	3.895502	3.980433	10.8254	3.932724	4.183328	4.146207	4.322906	9.193309	3.868349	3.963647	4.510487	3.985265	4.167938	3.999573	4.00603	4.24114	3.91647	3.806848	8.402043	4.626082	4.214732	3.936635	4.057562	4.26523	4.329067	4.245099	4.248814	4.677161	4.251527	3.887478	4.156731	4.058843	3.942855	5.098348	4.342577	4.265669	3.960296
100507033_at	LOC100507033	3.577458	4.09192	3.815246	3.621678	3.651198	3.763649	3.305662	3.883665	3.75656	3.626936	5.133506	3.607275	3.615968	3.554855	3.56038	3.546167	3.883754	3.897466	3.625296	3.561222	3.710317	3.678677	3.52054	3.933356	3.696101	3.575606	3.803346	3.671068	7.248743	3.640603	3.736319	3.8924	3.975833	3.62037	3.699227	3.84214	3.602499	3.552857	3.706005	3.797746	3.803559	3.617432	3.832586	3.671559	3.778057	3.52281	3.806309	3.632847
100507034_at	LOC100507034	4.081742	4.654744	4.26143	4.206728	4.167274	4.403521	4.286157	4.370172	4.211762	4.868281	4.403632	4.093273	4.468283	4.558683	4.063553	4.38889	4.003095	4.12757	4.363971	4.109232	4.175087	4.191151	5.112656	4.165731	4.289933	4.500396	4.167466	4.431434	4.261199	4.389371	4.500848	4.321202	4.234914	4.228001	4.050825	4.11357	4.48417	4.170939	4.561157	4.299716	4.12761	4.143716	4.627427	4.104936	4.220381	4.149737	4.520673	4.419011
100507039_at	LOC100507039	5.452076	3.754695	3.649733	3.33394	3.742753	3.91505	3.290256	3.536476	3.43346	3.661583	3.476142	4.818693	6.391637	3.458044	7.097664	3.482749	3.365355	3.351598	3.506702	3.675501	3.508793	3.574241	3.503211	3.322041	4.094945	4.363513	7.123335	6.414128	3.563639	3.605993	3.561012	3.613004	3.660138	3.532108	3.712441	3.581353	3.337887	8.032403	3.487116	3.461645	3.569341	6.329912	3.557879	3.655738	3.494445	7.04499	3.499398	3.615076
100507040_at	LINC00427	4.360048	4.520077	4.713495	4.552914	4.646546	4.816773	4.566853	4.563241	4.467808	4.515444	4.465533	4.318616	4.705824	4.633113	4.660051	4.790786	4.753987	4.311402	4.559586	4.652616	4.911243	4.523909	4.384502	4.734178	4.782382	4.881505	4.43843	4.598417	4.360787	4.532458	4.634749	4.434659	4.788273	4.45758	4.633602	4.406877	4.48408	4.564476	4.624053	4.680953	4.532329	4.546221	4.397117	4.488151	4.281629	4.492431	4.89006	4.492359
100507043_at	LOC100507043	4.273005	4.428184	4.717208	4.363151	4.477674	4.571764	7.547445	6.34152	4.433112	4.408945	4.487939	4.355064	8.137401	4.361996	4.560155	4.428986	4.407319	4.32226	4.115871	4.295551	4.456261	5.010658	5.098034	9.4383	4.238282	4.940525	4.295549	4.562959	4.2845	6.262456	4.4973	4.593454	4.589123	4.393793	4.735948	4.455687	4.27023	4.348242	4.669249	4.429224	4.567302	4.521581	4.283434	4.28233	4.35599	4.264217	4.846441	4.431156
100507047_at	LOC100507047	5.098484	5.829861	5.350194	5.130022	5.52669	5.574195	5.876646	4.969858	5.756151	5.522806	5.106182	5.703704	5.159392	6.188842	5.5523	5.468325	5.864332	5.760951	5.134302	5.563352	5.452019	5.493972	5.03558	6.648161	4.670759	5.74572	5.273553	5.443941	5.303915	5.282334	6.080732	5.765131	5.750322	5.157243	5.449638	6.068593	5.149166	5.239532	5.166259	5.566859	5.142125	5.490853	5.279265	5.659999	6.087498	5.501311	6.511123	4.902006
100507049_at	LOC100507049	3.999209	4.254153	4.083311	3.78426	3.925014	4.344345	3.806672	4.328061	4.150152	3.937139	4.164912	3.922494	3.850011	3.891837	4.752731	4.203219	3.75634	3.754911	3.956033	4.119397	4.027758	4.585292	4.019388	4.13333	3.837039	4.131857	3.729266	3.978813	3.878676	3.812222	4.044672	4.136628	4.098808	3.835555	3.95705	4.112241	3.919831	3.843047	4.127423	3.776509	4.179699	3.84335	4.250723	3.705715	4.05615	4.206128	3.868186	3.893292
100507054_at	LOC100507054	3.753527	3.525536	3.672683	4.419016	3.710405	3.518925	3.654511	3.525254	4.255477	4.048064	6.12103	4.077037	3.790317	3.694093	3.835004	5.207272	3.842307	3.647174	4.513795	4.0927	3.372255	4.151007	3.596978	3.504466	5.037736	3.914438	3.570559	3.759245	3.469284	3.726139	3.956528	3.994558	4.376368	3.553814	5.415048	3.688536	3.990096	4.004542	5.398642	3.639259	4.629801	4.474774	4.607043	3.515304	3.777384	4.085757	3.911538	3.802399
100507057_at	MFI2-AS1	5.126222	5.440567	5.434982	6.829956	5.304337	6.29408	7.277364	6.43605	5.844501	5.402768	6.349239	5.139297	5.058286	6.183993	4.994516	6.160275	5.466828	5.423249	5.430763	5.907633	6.396324	4.987697	6.833789	6.891556	5.388833	5.248283	5.258573	5.178039	6.089313	6.484677	5.372957	6.282686	6.323866	4.979056	6.798211	5.778638	5.68618	5.430548	4.988098	7.885117	5.955117	5.846337	6.954237	4.440644	5.610679	5.111666	6.871126	5.725543
100507058_at	LOC100507058	3.78972	3.979881	3.874114	3.640714	4.166273	3.587669	3.654042	3.94477	3.765173	3.959295	3.761414	3.84745	3.788667	3.892049	3.996481	3.54603	3.573738	3.77689	4.112416	3.686375	3.79086	3.971043	3.67995	3.818928	3.961149	3.636673	3.831819	3.928194	3.658082	3.720293	3.691717	4.189129	3.4194	3.761177	3.662321	3.831746	3.710382	3.819049	3.888538	3.818909	3.57658	3.676334	3.710477	3.572134	4.0612	3.887733	3.966904	3.744325
100507062_at	LOC100507062	5.544818	4.868094	4.608972	6.328167	4.847571	5.267415	4.441429	4.181186	4.965007	4.808441	4.839853	5.045173	4.506829	4.48772	5.137407	5.69535	4.166725	4.848883	6.017008	6.372095	4.793146	5.249478	4.529462	4.676735	4.786501	4.870012	4.444565	5.06353	5.899591	4.5236	5.095264	4.885831	4.751427	5.100521	4.685028	4.982094	5.426993	4.799116	5.514867	4.487004	6.332641	4.010818	5.879633	4.897377	5.607772	5.110658	5.211879	5.405097
100507064_at	TEX26-AS1	3.545527	3.640226	3.614961	3.449096	3.40597	3.85679	3.611988	3.606863	3.611216	3.695815	3.567048	3.604199	3.732533	3.556586	3.520038	3.694261	3.649363	3.572934	3.592786	3.696147	3.671421	3.601046	3.692477	3.943975	3.592209	3.530226	3.492425	3.5687	3.707814	3.797731	3.529933	3.845959	3.758252	3.479837	3.620748	3.695572	3.393163	3.637524	3.676172	3.580664	3.729461	3.560105	3.468704	3.519659	3.366022	3.517485	3.644869	3.607467
100507065_at	LOC100507065	4.549664	4.65366	4.522584	4.808022	4.592905	4.615562	4.379989	4.353316	4.462982	4.639135	4.594032	4.611968	4.621511	4.393495	5.705004	4.833881	4.439614	4.579199	4.907547	4.386477	4.571979	4.81924	4.887002	4.643489	4.46864	4.451978	4.330365	4.396814	4.620517	4.586852	4.600079	4.457926	4.561064	4.760395	4.591611	4.538043	4.286293	4.53964	4.675962	4.631317	4.613709	4.502122	4.638766	4.333754	4.508447	4.580439	4.639174	4.255723
100507066_at	LOC100507066	3.752519	3.647097	3.948744	3.606701	3.768913	3.802417	3.558462	3.729483	3.663356	3.741231	3.567027	3.615968	3.796479	3.702664	3.560798	3.775573	3.580526	3.967681	3.781562	3.664952	3.57667	3.898746	3.843542	3.92878	3.59651	3.757096	3.685309	3.670075	3.719767	3.731669	3.82397	3.953466	3.81265	3.731075	3.596424	3.612423	3.661693	3.859951	3.744666	3.899193	3.606369	3.585991	3.965226	3.611459	3.949009	4.033546	3.95011	3.549537
100507077_at	LOC100507077	4.129155	4.372364	4.332055	4.173634	3.956018	4.322442	4.187609	3.849714	4.279419	4.352444	6.946676	4.076137	4.642191	4.427725	4.596581	4.34951	6.508976	5.400151	5.93251	4.700916	4.02704	4.467319	4.04095	4.060438	4.448165	6.177257	4.919531	4.936302	4.301568	4.17258	4.249521	7.590813	5.730623	4.465844	4.10531	4.167516	4.528933	4.578584	4.327118	4.200246	4.162941	4.474395	5.920133	4.079435	4.022842	4.426614	4.200469	4.403149
100507082_at	ADAMTS9-AS1	3.977218	4.192673	4.146296	3.521548	3.886622	3.98247	3.468319	3.442049	4.154462	3.839763	3.690813	3.844585	3.812639	3.622604	3.351625	3.442977	4.010467	3.523725	3.763946	3.966219	3.956266	3.680634	3.640272	4.056413	3.439348	3.798921	4.166888	3.58845	3.575373	3.860466	3.745644	3.982557	3.751676	4.071174	3.692043	3.647764	3.958685	3.459731	3.561762	3.707223	3.834699	3.622892	3.499286	3.623556	3.878585	3.852084	4.065143	3.555726
100507086_at	LOC100507086	3.803693	3.908555	3.917213	4.655569	3.881731	3.804854	3.65254	3.809964	4.317525	4.522603	4.669943	3.636659	3.995936	3.965639	3.881166	5.539509	4.072055	4.185402	4.660532	4.614127	4.999654	4.783246	3.86834	4.266097	3.871812	4.461162	3.802357	3.862322	4.061486	3.934764	4.847792	4.142974	3.790252	3.827777	3.807662	4.600753	4.176753	4.154198	4.091076	4.155059	4.212359	4.963576	3.765865	3.708781	4.191885	3.800791	4.1127	4.084863
100507094_at	LOC100507094	4.876727	4.675547	4.665879	4.117305	4.926157	5.587443	5.476635	6.319166	6.964116	4.639716	5.313525	4.484327	4.619536	5.972306	4.391291	4.640012	4.905665	4.420726	4.943275	4.664397	4.607658	4.364132	6.139872	5.198355	4.08103	4.294456	4.418391	4.609885	4.802376	5.393945	5.374609	5.498043	4.836641	4.761962	5.422583	5.123924	4.765254	4.932422	4.436379	5.1289	5.264892	4.714521	4.667003	5.034518	5.083379	4.351106	5.932239	4.82159
100507098_at	ADAMTS9-AS2	3.57697	3.768628	3.866469	3.767507	3.969612	3.728063	3.432053	3.441278	3.740073	3.818082	3.575255	3.649362	3.73856	3.690219	3.733017	3.893034	3.446523	3.9312	3.604218	3.715588	3.501931	3.728949	3.755304	3.797738	3.601301	3.637353	3.714853	3.665923	3.669195	3.579409	3.551081	3.83404	3.833149	3.761024	3.618616	3.586138	3.814516	3.561305	3.860084	3.90632	3.564228	3.718493	3.807574	3.366462	4.69041	3.446897	3.78213	3.612778
100507099_at	FRY-AS1	3.179661	3.434604	3.42528	3.247771	3.847502	3.189121	3.169981	3.460241	3.498672	3.628763	3.241184	3.124242	3.404669	3.393762	3.256825	3.15764	3.32689	3.265008	3.350058	3.303509	3.305824	3.252045	3.550272	3.111193	3.387752	3.206134	3.270653	3.361955	3.276793	3.273085	3.195998	3.357226	3.297742	3.190078	3.453345	3.662236	3.366085	3.21172	3.20354	3.191819	3.358493	3.177641	3.424949	3.16671	3.208736	3.342073	3.288643	3.454071
100507106_at	LOC100507106	3.942014	3.864576	4.324265	5.301028	4.234601	4.629396	4.255783	4.045624	4.663679	4.06984	4.512313	4.157635	4.090019	4.539876	3.986399	4.051827	3.87518	4.038197	5.580338	7.374098	4.102372	4.226687	4.449624	4.200573	4.329093	3.755478	4.533	4.078738	4.401972	5.214396	4.133913	4.041989	4.330661	4.167633	4.417098	4.271004	4.897522	4.38101	4.150589	4.753901	4.138599	4.300221	4.367371	4.14804	4.238068	4.152088	4.851272	4.57555
100507108_at	LOC100507108	4.423455	4.845548	4.404257	4.478835	4.697687	4.68033	4.29102	4.225957	4.705382	4.522229	4.557855	4.405898	4.545878	4.538476	4.580016	4.408931	4.336868	4.604384	4.592716	4.489833	4.517307	4.270361	4.403332	4.665261	4.765026	4.521872	4.475842	4.529631	4.397462	4.198985	4.676931	4.52371	4.577615	4.565263	4.790333	5.01054	4.458514	4.438679	4.877262	4.562127	4.734071	4.566405	4.833612	4.523391	4.448094	4.310162	4.722143	4.532655
100507109_at	LOC100507109	4.154472	4.307407	4.084308	4.076314	3.902479	4.140796	3.646626	4.05325	4.18599	4.450801	4.032177	3.893714	4.108252	3.867893	4.158584	3.9961	4.020906	3.946662	3.949248	4.119503	3.885349	4.433574	3.951656	4.223719	4.007722	4.258473	3.804568	3.786268	3.657428	3.931832	4.152347	4.117774	3.99115	3.823629	4.2229	4.158612	3.761201	4.13515	3.815831	3.949875	4.251419	3.926094	4.246785	3.846579	4.31419	3.922921	4.19545	4.221602
100507110_at	LOC100507110	6.639157	6.27016	6.122947	6.499138	6.031769	7.418089	6.857166	6.834106	8.093374	5.996843	6.836274	6.414041	5.394907	5.918751	5.680596	6.638703	7.082181	6.658379	7.255356	6.419946	6.545137	6.040024	7.830297	6.065453	6.7382	7.05873	6.165771	6.584887	7.955116	7.16458	6.697216	7.351774	6.857614	6.41028	6.561444	6.916068	6.314502	6.653236	6.711192	6.641097	6.711966	5.890216	6.763609	6.250017	6.391532	6.574671	7.842017	6.510965
100507111_at	LOC100507111	5.998777	5.168462	6.219707	5.382651	5.400269	9.176296	8.495106	6.075618	6.034279	5.388605	5.951087	5.574977	5.694026	5.916596	5.512637	5.129889	4.529541	5.734769	6.540377	5.788149	6.015627	5.66428	6.243011	6.171056	5.992708	5.804488	5.561502	5.625171	5.665866	6.298208	5.331459	5.95817	5.761471	6.032979	7.105288	5.773985	6.527812	5.75179	5.269627	7.044765	5.509176	6.838104	5.85681	6.181732	4.986619	5.033299	6.503356	5.96793
100507114_at	LINC00445	3.529485	3.698109	3.716196	3.551279	3.542494	3.604009	3.573058	3.550437	3.527285	3.590044	3.49361	3.508764	3.714083	3.714605	3.841024	3.89812	3.792692	3.873722	3.741375	3.740018	3.49182	3.819906	3.541785	3.622867	3.637611	3.491765	3.606562	3.663824	3.61481	3.841039	3.621539	3.75768	3.639838	3.688699	3.62395	3.863961	3.634315	3.719645	3.745527	3.950701	3.951632	3.365213	3.578137	3.671981	3.825866	3.725689	3.951076	3.740186
100507135_at	SPG20OS	3.55644	6.120374	3.543163	3.637054	3.614759	3.737096	3.545775	3.353949	3.936464	3.587405	4.473957	3.651238	3.776209	3.962703	3.578037	3.333133	3.375294	3.565952	3.928179	3.639431	3.523476	3.391038	3.530753	3.72341	3.633625	3.513201	3.480063	4.989852	3.546016	3.350203	3.3154	3.633992	3.850092	3.709143	3.854427	3.521198	3.637364	4.246277	3.787905	4.064291	3.598572	3.761074	3.570572	3.832471	3.852114	3.878963	3.863408	3.922873
100507140_at	LOC100507140	3.500649	3.77019	4.006829	3.784221	3.547569	3.758747	3.674225	3.714063	3.368227	3.793	3.804064	3.635886	3.880564	3.698214	3.557838	3.694597	3.896736	3.526972	3.66743	3.572758	3.775727	3.914842	3.955459	3.831089	3.584297	3.716817	3.712303	3.680588	3.822582	3.70781	3.74012	3.921697	3.579448	3.328537	3.710919	3.618301	3.562571	3.775842	3.596166	3.937414	3.896728	3.769054	3.568284	3.551967	3.713645	3.696179	3.720028	3.817841
100507143_at	LOC100507143	3.615927	3.49134	4.017034	3.483776	3.873504	3.890965	3.70763	3.500085	3.525235	3.666659	3.948194	3.73882	3.621707	3.476904	3.763716	3.800658	3.496066	3.65174	3.952671	3.56214	3.650752	3.574241	3.589334	3.977052	3.903613	3.580838	3.885058	3.772708	3.620597	3.765984	3.859558	3.735754	3.573881	3.785711	3.815444	3.759921	3.576435	3.831486	3.608152	3.702447	3.654213	3.562103	3.572922	3.730784	3.662055	3.630687	3.732345	3.807396
100507146_at	LOC100507146	4.465733	5.157845	4.865752	4.877114	4.361095	4.80368	4.167357	4.089836	4.163564	4.79971	4.376364	3.80603	4.188861	4.221677	4.134915	4.239121	4.220441	4.877671	4.807209	4.136065	4.657825	4.288435	4.259924	4.430027	4.230689	4.389977	3.948073	4.287326	4.208393	4.313233	5.02324	4.758069	4.497381	4.680049	4.632837	4.331405	4.259232	4.058659	4.509427	4.408016	4.800556	4.436439	5.520752	3.841287	4.279899	4.532519	5.45631	4.5694
100507150_at	LOC100507150	4.209898	4.168149	4.199108	4.000312	4.132275	3.968442	4.150422	4.022173	4.395083	4.397259	4.238543	4.058011	4.30122	4.059439	4.101983	4.059128	4.04621	4.233096	4.319384	3.926351	4.020364	4.194802	4.015141	4.146489	4.161519	3.999671	3.858105	4.085387	4.018874	4.170402	4.261803	4.213068	4.248402	4.066228	4.090931	4.038132	3.974721	4.103676	4.201466	4.074704	4.284218	4.068162	3.97729	3.786755	3.972492	4.080745	4.183306	4.166347
100507156_at	LOC100507156	4.894681	5.221355	5.010501	4.807488	4.687893	4.661332	4.554477	5.051481	4.960753	4.824201	4.967477	5.066107	4.956546	4.935629	4.787263	4.75884	4.665279	4.975504	4.819295	5.034336	4.807093	4.859347	4.807372	4.929636	5.100093	4.722227	5.17223	5.088272	4.885366	4.906232	4.954919	4.802203	4.709712	4.703311	5.142881	4.917412	4.591174	4.62618	4.806962	5.140111	5.140691	4.705093	4.958192	4.418069	4.757384	5.045193	5.216131	5.031479
100507160_at	LOC100507160	3.35235	3.429946	3.499117	3.323121	3.641195	3.568852	3.368786	3.419934	3.449933	3.377778	3.49548	3.349109	3.430868	3.402329	3.453843	3.534973	3.416636	3.352685	3.415151	3.520036	3.394	3.547536	3.478973	3.581051	3.451321	3.492804	3.384771	3.365745	3.519338	3.451756	3.360262	3.624984	3.538166	3.471931	3.612416	3.421382	3.25479	3.460648	3.277753	3.316066	3.400779	3.352203	3.394423	3.194287	3.51684	3.457121	3.484267	3.291911
100507162_at	LOC100507162	3.622097	3.867611	3.829155	3.6979	3.942922	3.835937	3.580558	3.639407	3.708592	3.544166	3.644735	3.579219	3.777372	3.627813	3.906266	3.669356	3.874593	3.879284	3.750758	3.722044	3.835482	3.885168	3.428073	3.923881	3.983604	3.650943	3.643294	3.445256	3.704755	3.776364	3.856686	3.633689	3.649465	3.599822	3.995736	3.70881	3.808505	3.574077	4.068271	3.741113	3.823157	3.61409	3.901214	3.554722	3.682718	3.972039	3.758642	4.355051
100507164_at	LOC100507164	3.358327	3.952312	3.672683	3.467254	3.424366	3.480375	3.338015	3.405293	3.707368	3.959567	3.463038	3.837412	3.884388	3.350416	3.519787	3.441995	3.587049	3.569885	3.622724	3.479495	3.319242	3.653515	3.599608	3.616057	3.615754	3.33606	3.601283	3.486792	3.336122	3.394598	3.220368	3.526195	3.318992	3.536473	3.795546	3.751238	3.830184	3.920227	3.397389	3.665866	3.477425	3.504232	3.350664	3.349712	3.553351	3.738564	3.523313	3.464812
100507165_at	LOC100507165	4.519172	4.254499	4.195556	3.678522	3.791956	4.482451	3.770435	3.776013	3.928191	3.836337	3.60079	3.984273	3.853874	3.961265	3.951673	4.057087	4.079461	4.753975	4.13735	3.704723	4.824706	4.055848	4.073902	4.091873	8.731932	3.981177	5.995788	3.739883	4.251345	4.03794	4.231423	4.189328	3.981431	4.550521	5.787735	4.21703	6.790381	4.465311	4.195341	4.062283	3.978666	5.1563	5.106778	3.750395	3.909053	4.027618	4.558995	5.352385
100507168_at		4.907726	6.152104	5.408115	6.939424	7.246411	5.30862	5.134706	4.76542	5.026477	4.995162	4.866354	4.793711	5.503221	4.645	5.965216	5.001193	4.741702	5.117974	5.009396	6.361314	6.313287	5.1913	6.065684	5.068269	5.521388	5.36894	6.310033	5.11818	5.240296	5.105074	5.147488	5.376261	4.840155	4.867277	5.59262	5.449937	5.283478	5.770015	5.613152	5.651273	5.166154	4.989804	4.768616	5.022049	5.648031	5.697001	6.073647	4.915141
100507171_at	BOLA3-AS1	5.667925	4.359753	4.735089	5.988983	6.643095	4.481005	6.464451	6.336943	5.081654	4.440167	7.551486	4.664384	4.787642	7.187522	5.572344	4.026617	4.292338	4.381018	4.678253	7.284733	5.412705	5.038848	7.683945	5.647111	4.970441	4.201677	4.690301	4.917214	4.002009	5.561501	4.57381	4.217347	5.839772	6.135317	4.633139	4.471607	5.611908	5.527874	3.890961	6.290567	4.542632	5.265029	6.484514	4.961181	6.599037	5.599415	5.795294	4.660357
100507173_at	LOC100507173	3.642328	3.456118	3.740245	3.684362	3.517928	3.503468	3.435215	3.717887	3.56615	3.531654	3.550492	3.57911	3.605703	3.504451	3.706812	3.819259	3.567961	3.806724	3.589385	3.356146	3.668303	3.543793	3.627169	3.743439	3.761079	3.689728	3.630345	3.613605	3.534925	3.846452	3.609022	3.741033	3.66341	3.635098	3.569245	3.82861	3.442496	3.77103	3.383042	3.669107	3.571076	3.767044	3.886038	3.344823	3.726906	3.627518	3.868474	3.578949
100507186_at	LOC100507186	3.716985	3.662589	3.438321	4.148065	3.527958	3.736639	3.854024	5.504623	3.463186	3.725241	8.339721	3.722615	3.92741	3.807054	3.815345	4.097473	3.925075	3.65353	4.012307	4.043407	3.942532	3.496933	3.811157	3.633735	3.565588	3.71314	4.117152	3.594191	3.671185	4.740905	3.652296	4.005018	3.761515	3.814405	5.152399	4.032226	5.323298	3.909892	3.452549	3.917039	4.750797	3.990647	3.665171	3.784024	4.160718	4.362995	3.66011	3.688743
100507190_at	LOC100507190	4.161785	4.557098	4.708382	4.590675	4.326704	4.793512	4.189136	4.34869	4.193077	4.380183	4.572378	4.061883	4.508859	4.495761	4.335713	4.320174	4.327521	4.41114	4.446829	4.336525	4.34638	4.312634	4.082944	4.472508	4.203781	4.223038	4.229576	4.265703	4.333531	4.418598	4.362021	4.313745	4.284731	4.423657	4.612844	4.23738	4.316228	4.355245	4.411854	4.373983	4.221645	4.602903	4.293984	4.388528	4.38797	4.423475	4.646595	4.029353
100507193_at	LOC100507193	3.607744	3.685108	3.673212	3.557599	3.427057	3.613905	3.772408	3.929299	3.457183	3.959265	3.547125	3.32349	5.609131	3.658112	3.574153	3.329605	3.561563	3.426762	3.600607	3.557872	3.574813	3.572536	3.660886	3.614826	4.982931	5.048319	3.484752	3.419552	3.480044	3.680337	3.773291	3.845141	3.570092	3.515777	3.884101	3.769301	3.605848	3.540096	3.531458	3.383856	3.770764	3.598247	3.614068	3.283354	3.775943	3.7447	3.637156	3.409705
100507194_at	LOC100507194	4.135609	4.246383	3.971512	4.084204	8.498708	4.20044	8.228476	4.170263	4.065723	3.9649	9.360008	4.224746	4.187669	4.341963	8.343057	4.195887	3.903621	4.286604	4.155293	4.142713	4.066299	4.370021	9.393847	4.201243	3.838074	4.127979	4.603729	6.213335	3.844168	4.443451	3.927279	4.414098	4.261636	3.988836	4.399403	4.155729	4.228662	4.254577	4.1384	4.212406	4.230605	4.162641	3.968925	4.16918	4.414986	8.192527	4.361711	4.318077
100507201_at	LOC100507201	3.643861	3.722355	3.958511	3.582229	3.65835	3.725288	3.676711	3.676616	3.468036	3.820807	3.529816	3.387415	3.675619	3.650654	3.715096	3.610548	3.47604	3.757098	3.882039	3.602832	3.716527	3.785578	3.736085	3.585039	3.809225	3.538543	3.487934	3.711834	3.566422	3.477461	3.721938	3.894596	3.76878	3.55573	4.006941	3.650839	3.718766	3.630668	3.629959	3.629257	3.679852	3.431497	3.613994	3.465567	3.561744	3.564477	3.89135	3.429362
100507206_at	LOC100507206	4.213307	4.070761	4.033437	4.219349	4.435131	4.403035	3.812304	4.110118	4.197939	4.426471	4.297414	4.377235	4.35693	4.580427	3.948391	4.131211	4.528555	4.194708	4.180444	4.225716	4.313278	4.628942	4.323392	4.599367	4.35955	4.476842	4.139481	4.415388	4.445339	4.20876	4.298255	4.109505	4.619179	4.029161	4.035821	4.411632	3.997033	4.324952	4.338903	4.365793	4.472572	4.275336	4.32687	4.531984	4.268705	4.404723	4.380512	4.105774
100507212_at	LOC100507212	6.129849	5.567383	6.06133	5.820033	5.137721	6.773583	6.395735	7.651649	5.959978	6.852596	6.809521	4.786921	5.643208	5.913537	5.692721	7.213572	5.980391	6.966239	5.784138	6.238116	6.724478	5.473768	6.684867	5.456131	5.663939	5.765769	4.527554	4.974211	6.375565	6.768319	6.827304	6.627991	5.859561	5.107141	6.370022	6.501878	5.685348	5.261216	6.287013	7.31777	5.889945	6.246919	6.84224	5.139243	6.11904	5.659091	6.821727	5.572101
100507213_at	LOC100507213	5.711447	6.118818	6.990883	8.820731	6.541692	6.907839	6.162542	6.676874	6.472333	8.062996	6.277337	7.233614	5.222	6.906086	7.390637	7.53383	6.618912	5.178648	6.003864	7.787096	7.453019	5.60943	7.668276	6.839792	7.207907	6.894121	6.317652	6.970974	7.135675	5.957027	7.824158	6.90365	6.917048	7.870403	6.734019	8.597312	6.689721	6.778979	6.976126	5.973712	6.748902	7.27653	6.292737	6.441983	6.230076	7.355344	5.482061	6.488464
100507217_at	LOC100507217	11.17938	11.0552	10.23815	11.08906	10.37219	11.72497	11.55226	11.99402	10.21499	11.15552	11.916	10.80757	12.58706	11.58839	9.887197	11.12202	10.58924	10.77734	11.4452	11.67488	11.80693	10.73265	11.34964	10.82793	10.73102	11.21192	10.5407	10.64633	11.25011	11.13565	10.9161	11.25857	10.48242	10.62012	10.76588	11.41578	10.23006	10.63871	10.96594	10.58741	11.70089	10.84182	10.21608	10.98022	10.49273	10.77549	11.07744	10.57545
100507218_at	LOC100507218	3.585348	3.893607	3.694197	4.216187	3.961605	3.536125	3.563171	5.198279	3.682417	4.000143	3.543471	3.674864	3.809788	3.641039	3.56038	5.683405	4.15291	4.485329	4.046217	3.717488	3.825046	4.404173	3.868424	3.576628	3.588495	3.679617	3.517726	3.537017	3.37117	3.784438	3.746375	3.747388	3.682752	3.759068	3.654205	3.79482	3.79187	3.79606	3.62973	5.731302	3.857489	3.702591	3.562843	3.479106	4.556665	3.682076	3.967157	3.79194
100507221_at	LOC100507221	3.451454	3.440985	3.389365	3.278328	3.871571	3.638315	3.517819	3.582231	3.308868	3.56786	3.342433	3.491132	3.335698	3.436567	3.608539	3.058995	3.588243	3.354127	3.22	3.79454	3.521435	3.471408	3.439644	3.62383	3.729149	3.490927	3.460328	3.506377	3.425258	3.70132	3.822358	3.402394	4.260353	3.761605	3.568584	3.930854	3.489552	3.659636	3.788609	3.336168	3.446702	3.657247	3.920941	3.668626	4.191885	3.4217	3.722879	3.472624
100507224_at	LOC100507224	4.342084	4.432457	4.159834	4.193881	4.388031	4.430241	4.253932	4.987433	4.260943	4.548131	4.491949	4.364874	4.03665	4.508562	4.166541	4.356105	4.535002	4.352632	4.166439	4.554043	4.437675	4.200892	4.222011	4.460472	4.263385	4.079531	4.332531	4.308849	4.279793	4.217203	4.507455	4.685049	4.378891	4.40381	4.615498	4.729671	4.419073	4.367445	4.274947	4.515055	4.681991	4.04787	4.235947	4.138949	4.086921	4.43693	5.005335	4.267829
100507226_at	LOC100507226	3.81709	3.741287	4.002329	4.150919	3.97728	3.894756	4.635259	4.229153	4.039048	4.08751	3.694143	3.754292	3.880002	4.071818	3.757161	3.794443	4.013574	4.03119	3.85012	4.033327	3.774799	4.174713	3.924585	4.05528	4.003998	3.789276	3.94231	4.090621	4.045592	3.952061	3.966959	3.901139	3.955941	3.843609	3.91855	3.842371	3.694018	3.948213	4.055863	3.934059	3.748329	3.775911	4.115399	3.752415	3.941548	3.866079	4.456863	3.894098
100507228_at	LOC100507228	3.874919	4.277138	4.138555	4.214702	4.003584	4.099428	3.924086	4.035103	3.885128	4.113127	3.935368	4.030816	3.778549	3.899607	3.924204	3.891979	4.066096	4.35418	4.182669	4.211306	3.932927	4.044391	4.094239	4.102179	3.999577	3.670812	3.922327	3.933578	4.059242	3.860268	3.672602	3.754139	3.92033	4.063485	4.000578	4.02281	3.913339	4.183964	4.115232	4.080946	4.164988	3.935866	3.898367	4.187231	4.000492	4.155474	4.087542	3.966763
100507229_at		4.062669	3.915272	3.990903	3.651899	4.052934	5.217444	3.665151	3.807824	3.920111	3.689811	3.728272	3.400824	4.069048	3.881069	3.943398	4.287948	3.794637	4.213346	3.857157	3.952204	3.825125	3.840861	3.863319	3.592021	3.729149	3.581596	4.12318	3.775842	3.965278	3.733204	3.956844	3.897349	3.647401	3.688789	4.272358	3.673709	3.896764	4.156838	4.151598	4.060776	4.238777	3.788561	3.993818	4.029014	3.800902	3.927921	3.569326	3.873024
100507235_at	LOC100507235	4.293799	4.674185	4.434016	4.4383	4.556559	4.366453	4.408413	4.269803	4.547921	4.422314	4.252477	4.287358	4.11907	4.27727	4.625226	4.240881	4.413664	4.622689	4.38207	4.562452	4.436602	4.564373	4.63857	4.822303	4.354731	4.644032	4.5448	4.541336	4.707783	4.968556	4.52622	4.976578	4.454249	4.497052	4.314647	4.4511	4.281429	4.478851	4.321144	4.534409	4.514972	4.38255	4.179779	4.129399	4.41546	4.508549	4.457429	4.400654
100507239_at	LOC100507239	7.714913	6.459068	7.056823	8.305109	6.649903	8.060842	7.375633	7.16767	7.223667	7.210583	8.21217	7.197791	7.548923	5.869266	7.703876	8.86396	6.87844	6.374013	7.42556	7.033935	7.635039	6.267821	7.263613	8.011454	6.685608	7.1422	7.434732	6.771675	8.443799	9.044199	7.93808	8.124555	7.545761	7.1743	6.907729	9.493997	7.017773	7.923781	6.766701	8.069699	7.978195	8.229491	7.397237	6.607985	7.288636	7.321922	8.463024	8.815753
100507240_at	LOC100507240	3.411849	3.590003	3.604609	3.467045	3.379526	3.47071	3.459238	3.357203	3.50343	3.664601	3.539083	3.443374	3.410749	3.4963	3.465306	3.531996	3.517054	3.536128	3.355206	3.474781	3.409429	3.534613	3.513882	3.657989	3.506087	3.497655	3.498295	3.440899	3.559346	3.599786	3.466184	3.494253	3.389483	3.316454	3.643866	3.448922	3.494185	3.495977	3.638096	3.380097	3.492495	3.319004	3.566591	3.274844	3.396668	3.525908	3.638182	3.451023
100507244_at	LOC100507244	4.067925	4.08371	4.068318	3.843973	4.325292	3.975208	3.998468	4.041097	3.956546	4.12683	4.022527	3.859733	4.233507	3.977157	3.943127	4.322988	3.954108	3.966945	3.925517	3.88804	3.859987	3.963703	4.195764	4.067099	3.917767	3.875785	3.96494	4.158243	3.928653	4.065365	4.164264	4.082509	4.046276	4.133329	3.917408	4.01726	3.856171	3.991341	4.042959	3.911266	3.933434	3.865571	3.702168	3.998735	4.01313	3.952153	4.058253	3.982573
100507246_at	LOC100507246	11.32486	11.55352	12.35158	11.40907	13.00796	11.43127	12.95684	10.78162	11.7789	11.43611	11.51865	12.51208	11.3928	11.67759	12.07362	10.40647	11.02244	11.07714	11.98714	12.06014	11.32372	11.9405	11.57726	11.62577	10.75042	11.7646	12.14497	12.09489	9.878623	11.73319	11.91921	11.86901	12.05174	12.21989	12.08122	12.8127	11.48946	12.62473	10.63225	12.95394	11.6614	11.09195	11.48246	11.93897	12.06764	12.52869	10.19292	11.63602
100507250_at	LOC100507250	4.355439	4.408785	4.18341	4.170031	4.268021	4.826977	5.123672	4.894395	4.443819	4.422439	4.845632	4.372463	4.258952	4.46205	4.617584	4.354031	4.251796	4.312488	4.710998	4.464481	4.222889	4.275867	4.764269	5.102612	4.478455	4.44407	4.430525	4.222779	4.331647	5.099204	4.246429	4.347498	4.327982	4.549975	4.506221	4.506658	4.428258	4.5431	4.548972	4.589122	4.322377	4.34898	4.511466	4.026917	4.474544	4.173694	5.220633	4.164642
100507253_at	C13orf44-AS1	4.579971	3.79391	4.108149	4.186967	4.157472	5.044483	4.240015	4.890045	4.005579	5.099884	5.951723	4.895787	3.817416	4.125969	4.516376	3.974305	4.081716	5.202829	5.168636	3.84573	3.657884	4.010704	4.120899	4.272044	4.235418	5.010024	3.984058	4.326661	5.112013	4.257618	3.971929	4.497721	4.254165	3.754962	3.981776	3.820142	3.788069	4.863382	4.268876	4.335536	4.334602	3.759427	5.061422	3.730256	4.131221	4.444084	4.268785	3.785099
100507254_at	LOC100507254	4.164129	4.042769	4.058098	3.930029	3.710985	3.816842	3.926805	4.096363	4.137198	4.148717	6.059872	4.061668	3.972923	3.841693	4.043362	4.049908	3.878773	4.166698	3.899497	4.033487	3.913359	4.172448	3.810185	3.855116	7.50585	3.824192	4.073361	4.096312	3.976086	3.906378	3.894297	3.939682	4.175235	3.836851	4.077465	3.813528	3.906507	4.670139	4.061022	3.945522	3.834278	4.199451	4.266895	3.95177	9.032994	4.157421	4.030524	4.042569
100507257_at	LOC100507257	4.395368	4.732258	4.34282	5.095857	4.651247	4.552591	4.761332	4.525928	4.629691	4.738796	4.573163	4.655402	4.140439	4.510204	4.721959	4.392011	4.52978	4.563603	4.428986	4.607891	4.596876	4.676093	4.747955	4.589764	4.373782	4.477146	4.497567	4.674768	4.439602	4.761301	4.673919	4.646477	4.762921	4.316869	4.713858	4.481504	4.460114	4.61242	4.620918	4.440491	5.010398	4.375337	4.60769	4.503742	4.438679	4.566889	4.488687	4.56158
100507261_at	LOC100507261	4.416844	4.684671	4.885513	4.628881	4.65484	4.579419	4.482151	4.588832	4.591054	4.39935	4.358694	4.7614	4.598556	4.476752	4.665475	4.485657	4.674561	4.797584	4.472902	4.799578	4.770989	4.559899	4.809133	5.111457	4.633364	4.542431	4.492529	4.855801	4.617234	4.774076	4.787827	4.821084	4.732789	4.815635	4.781207	4.749783	4.67602	4.720168	4.424229	4.820188	5.001451	4.738984	4.413528	4.347965	4.333428	4.659727	4.727162	4.715356
100507263_at	LOC100507263	8.65563	4.171095	4.027383	3.900819	9.058982	4.075635	4.115069	4.501413	4.161108	4.073357	9.285687	7.191194	4.213137	4.186599	3.773715	4.033895	4.915408	4.595512	5.688115	7.230021	7.863097	6.814623	4.934755	4.103533	8.117258	4.228516	4.668026	4.610819	6.771948	4.130529	3.994187	4.008814	4.777248	3.93766	4.08672	4.197932	8.665205	4.568509	3.726644	4.104132	3.981009	5.683178	4.222005	4.473429	3.801873	4.404455	4.305336	4.083961
100507265_at	LOC100507265	5.210246	4.762346	3.897805	5.049204	4.751562	5.829106	4.208194	5.965488	4.491787	5.223534	6.154862	4.158291	4.823911	4.744348	4.565182	4.799199	4.820033	4.672431	5.025959	5.047601	5.967406	4.824549	5.47529	4.155057	5.693294	6.610738	4.662288	4.553368	5.071564	4.102093	4.66169	6.766464	6.637311	5.60015	3.984435	5.91175	3.773277	5.211255	4.596353	4.264307	4.598935	5.600978	4.176549	5.524693	4.861322	5.460875	4.632714	5.376811
100507266_at	LOC100507266	4.065123	3.914101	4.181086	4.245127	4.542502	4.891469	4.972823	4.691128	3.954786	3.97831	4.271148	3.830881	3.812221	4.25408	3.66058	4.05305	3.758696	3.9573	4.037198	4.102058	3.684212	3.863991	4.74485	4.473852	3.796711	4.54287	3.967592	3.677078	4.392654	4.243087	4.211966	4.494882	3.776878	4.308493	3.84465	4.936832	4.173286	3.643676	3.854195	4.164587	4.44715	4.029672	3.930039	3.751068	3.923196	3.929686	4.580704	3.889825
100507267_at	LOC100507267	3.835328	4.05685	3.983312	4.008122	3.826074	3.851699	3.831905	3.624797	4.19698	3.925972	3.919048	3.706082	3.816718	4.130652	3.777265	4.105157	3.875306	4.01433	3.92415	3.782834	3.948862	3.944233	4.002902	3.832776	4.20385	3.937512	3.841304	4.026581	4.026276	4.244008	4.229125	4.345712	4.014729	3.921466	3.970849	4.209211	3.758005	4.236729	3.885565	3.949875	4.02886	3.827566	3.740753	3.771606	3.797731	3.940877	3.746361	3.9043
100507274_at	LOC100507274	3.55644	3.878452	4.04256	3.795477	4.273001	4.148442	4.20572	4.036297	3.68019	3.547319	3.964535	3.776592	3.91663	3.700935	3.746041	3.849118	3.506256	3.935006	3.869303	3.577874	3.875418	4.085119	3.781744	3.845452	3.878636	3.76675	3.886848	3.978476	3.880248	3.853834	4.193142	4.088811	3.733617	3.770452	3.962582	4.925669	3.875376	3.827367	3.906357	3.798303	3.702439	3.729173	3.95921	3.787168	4.015716	3.736427	4.36291	3.797514
100507277_at	LOC100507277	4.175286	4.207369	4.094235	4.346935	4.153518	4.455847	4.011484	4.127317	4.180945	4.32811	4.147634	4.407959	4.21985	4.068159	4.456017	4.330692	4.170521	4.025973	4.274214	4.160708	4.163499	4.615933	4.133452	4.245732	4.671045	4.098295	4.61499	4.347524	4.298896	4.737602	4.428214	4.310963	4.405401	4.155214	4.302326	4.299179	4.083637	4.300045	4.281848	4.449412	4.26933	4.119151	4.104882	3.871335	3.959442	4.456124	4.44223	4.066542
100507278_at	LOC100507278	4.699755	4.763844	5.146618	4.464459	5.870314	4.634787	4.707436	5.589076	4.721749	4.696968	5.184628	4.95294	4.743636	4.525831	4.583444	4.635387	4.432384	4.641611	4.83454	4.619453	4.413113	4.872342	4.849105	4.586306	4.792969	4.65249	4.616381	4.640527	4.451865	4.527514	4.968966	4.827803	5.124129	4.628296	4.71939	4.67316	4.431585	4.702081	4.561717	4.775143	4.506895	4.718924	4.576075	4.496823	4.6192	4.957642	5.087279	4.849667
100507283_at	LOC100507283	4.063819	3.92558	3.956145	3.824734	4.161771	3.92842	4.289145	4.208067	3.81218	4.071464	4.247828	3.737673	4.164943	4.211985	3.856688	4.659051	3.918421	3.993036	4.55352	4.000341	3.830218	3.724385	4.07839	4.045345	3.883137	4.005484	4.093524	3.801787	4.212757	4.120596	4.175872	3.605743	3.941042	3.584532	4.153708	3.843813	3.956896	4.267103	4.222151	3.83437	4.019495	4.202371	4.137593	3.998342	3.826004	3.94582	4.223915	3.653864
100507288_at	LOC100507288	3.747665	4.288602	4.319018	3.918478	4.242737	3.990491	3.908167	3.780888	3.523093	4.235341	3.862553	3.925035	3.842453	3.920892	3.732053	4.164129	3.892642	3.888876	4.125928	3.939593	3.617937	4.169865	3.811241	4.046443	4.129394	4.260622	4.088441	3.931671	3.867465	4.053957	4.136233	4.184695	3.975178	3.710661	4.254005	3.912301	4.04013	3.953007	3.977915	4.033621	4.225643	4.046726	4.284822	3.634341	4.423739	3.788736	4.397675	3.764487
100507290_at	ZNF865	4.969454	5.267386	4.844916	5.111388	5.132231	4.890952	5.043682	5.048882	5.528535	5.13279	5.24689	5.014816	4.889032	4.996026	5.180439	5.131267	5.486192	5.272217	5.352216	5.29085	5.334322	4.992422	5.147799	5.166452	5.220615	4.959925	4.969304	5.117007	5.004528	5.383798	5.262841	5.188967	5.496008	4.550823	5.212036	5.067993	5.124478	5.111235	5.113939	5.176246	5.189955	4.905798	5.337834	4.906197	5.304446	5.031541	5.133608	4.866338
100507291_at	LOC100507291	5.674268	6.425263	6.341932	6.576177	6.132362	6.139081	6.430569	6.572679	5.734066	6.093629	6.602866	5.986989	6.880522	6.294017	6.046349	6.824174	6.563213	6.132488	6.576899	6.319613	5.348712	5.771045	6.339626	6.693785	6.216861	6.560291	6.396046	5.748678	5.87848	6.214822	6.290321	6.193736	7.346172	6.51245	6.739105	6.115445	6.673195	6.566352	6.063671	6.733869	6.442521	5.384332	5.359415	6.418688	6.339448	6.038805	6.432791	6.385763
100507297_at	LOC100507297	5.379266	4.686968	4.680673	4.75847	4.715889	5.102217	5.18987	6.611495	6.22999	4.790849	6.332628	5.328641	4.392909	4.987704	4.443478	5.26098	5.332695	5.49738	5.217644	5.407167	7.666046	4.923703	5.747432	5.202699	4.206072	5.361188	4.328176	5.703603	6.878307	6.160134	5.547303	5.887103	4.864242	5.712373	4.342294	6.264154	4.189349	5.825542	4.254209	5.686055	5.930292	6.286283	4.756004	5.878364	6.80956	4.68797	6.038286	5.519895
100507299_at	LOC100507299	3.977519	4.050486	4.097998	3.840924	4.289606	3.953613	4.096073	4.059236	4.035147	3.858667	4.248973	4.001637	3.787215	3.878632	4.500651	4.33099	3.911896	3.925002	4.281226	4.143954	4.17705	4.150641	4.350517	4.171548	4.147907	3.940297	3.982783	4.047143	4.065272	4.315282	4.043456	4.075272	3.857521	3.83563	3.885788	4.19796	3.951609	4.438732	4.095176	4.021449	4.207552	3.886999	4.186154	3.682491	4.059249	4.195623	4.077802	4.413796
100507300_at	LOC100507300	3.814702	3.661633	4.049371	3.825787	3.696676	3.988239	3.573609	3.582278	3.908827	3.96267	3.900777	3.774576	3.795894	3.841287	3.784925	3.724723	3.818748	3.759727	3.886138	3.974006	3.795665	3.831971	3.919251	3.823232	3.829211	3.804894	3.770815	3.754129	3.832671	3.738217	3.827922	3.810347	3.902215	3.771563	3.770535	3.771907	3.761556	3.733227	3.823337	3.78406	3.813232	3.645416	3.837777	3.731709	3.730194	3.759924	3.921744	3.855049
100507303_at	LOC100507303	11.32028	10.16418	11.06175	9.807999	10.34318	10.01865	12.4034	9.095421	11.52658	10.04258	11.65724	9.526899	10.70071	11.26902	9.233799	9.831386	9.885297	10.05971	10.30547	9.800998	8.857827	11.16142	12.86204	10.58069	9.208542	12.79502	9.762532	9.521943	9.505358	11.21188	9.934809	10.77386	11.00319	10.15671	10.93515	9.923436	10.38594	10.27028	9.932132	11.75413	10.02192	10.35741	11.62886	9.964749	10.64722	10.99497	10.09438	10.74499
100507309_at	LOC100507309	3.71933	4.989667	5.464011	5.641355	5.304337	4.581365	4.041701	4.943531	5.190352	6.784605	3.934036	3.579614	4.473677	4.55358	3.777384	5.827203	3.927651	5.532742	4.456751	4.396063	3.982366	5.49484	7.271195	4.423105	4.594154	5.084258	4.284785	3.838255	7.284022	4.92959	5.190083	4.439984	4.063085	4.792118	5.557023	3.843813	5.853202	3.882465	6.194146	4.423873	6.280082	6.124797	8.020828	4.992775	4.396248	4.079971	4.466515	4.65001
100507311_at	LOC100507311	3.997072	3.819012	3.669926	3.413857	4.003584	3.815536	3.517018	3.855284	3.850613	4.140144	3.77999	4.683418	3.754177	3.809735	3.790675	4.685021	3.607014	3.6317	3.590358	3.741871	3.812163	3.762877	3.79075	3.631543	4.704711	3.609089	4.99387	3.693439	4.622442	3.659235	4.00097	3.62991	3.646485	3.642671	3.730757	3.410499	5.215002	3.724015	3.808111	3.724082	4.011087	4.150627	3.845828	3.542951	3.500251	5.000584	3.863432	3.816911
100507314_at	LOC100507314	6.537035	8.446842	8.167046	6.473631	6.411864	4.360312	5.477206	5.065185	4.29584	5.284689	7.702668	7.376866	5.497906	5.04563	6.819498	4.172636	4.655153	4.969883	6.765059	6.744932	7.210673	7.651146	4.629312	6.238894	8.834568	4.437475	8.682538	5.545306	5.804564	4.225409	4.718708	4.81448	6.427035	5.616262	7.134059	4.289444	5.275959	5.627501	4.386684	5.390462	4.696653	8.502359	5.441777	6.066596	5.721387	8.607479	6.561052	7.222133
100507316_at	LOC100507316	6.3654	6.238726	6.933255	5.430444	6.210932	6.643885	7.91231	7.164826	7.205759	5.845047	7.382605	5.935379	5.729443	6.636479	6.344955	7.425714	6.65375	5.629922	6.037214	6.057831	5.872764	6.362564	7.505874	7.009407	5.053589	8.00307	6.415157	6.118099	6.486593	6.630762	6.738531	6.837621	6.225095	6.752377	7.104426	6.256483	5.84746	6.416536	6.424276	7.927232	6.251718	5.970228	7.565924	6.627963	5.819027	6.168986	6.797002	6.623462
100507319_at	LOC100507319	8.595394	7.255887	9.133077	6.457641	7.74532	5.223849	4.827678	5.78412	4.588144	7.527681	4.938845	5.642423	7.718811	7.358534	6.364689	7.855701	6.484972	8.168173	6.513568	6.765149	8.395079	9.859877	6.356518	5.18937	8.027011	6.387133	4.975069	5.958441	6.895779	5.786143	6.054628	5.85389	7.451514	4.926668	7.293699	9.40058	5.657724	5.352476	6.810345	5.835451	7.485007	7.619075	5.849886	5.739304	7.315498	6.766331	4.994015	8.516244
100507321_at	ERVK13-1	5.504192	4.643738	4.695615	4.611939	4.590365	5.457486	5.986851	4.727801	4.951777	4.316107	5.255761	5.75364	4.535583	4.251181	4.61633	5.827761	5.232529	5.247515	4.934983	4.829198	4.865905	5.041484	5.74928	5.111547	5.155003	5.721921	5.753675	5.358736	5.114971	5.232834	4.462308	5.615528	4.400711	4.550521	4.746629	4.960113	4.682959	4.549789	6.970082	4.414941	5.75748	5.259024	4.762	4.797626	4.539043	4.698625	6.883363	5.482734
100507322_at	LOC100507322	3.631502	3.670569	3.585671	3.297805	3.710789	4.30485	3.633558	4.247108	3.277321	3.713648	3.612032	3.446357	3.579091	4.429708	3.27723	3.70913	4.277662	3.558689	3.70044	3.772875	3.207645	3.683995	3.483979	3.413824	3.368632	3.634152	3.584001	3.28005	4.597661	3.421822	3.307889	3.481	3.777641	3.648589	3.528389	3.585572	4.147626	3.39113	3.966361	3.875014	3.647711	3.399217	3.777765	3.567262	3.320474	3.480872	3.85613	3.51858
100507330_at	LOC100507330	5.546091	3.885856	4.422315	3.864222	5.074527	4.190424	4.373278	3.916714	4.183304	4.09499	4.154695	3.999141	4.044647	4.085834	4.920981	4.040966	4.134076	4.028572	4.234456	4.21474	4.105888	3.724136	3.942251	4.009814	3.884689	4.076928	4.084194	4.022781	4.127837	4.012302	4.167228	4.179659	4.174456	3.718074	4.282183	4.147599	4.285962	4.231451	4.031213	4.363732	4.25564	3.90932	3.985346	3.700029	3.733405	4.419765	6.760059	4.182568
100507331_at	LOC100507331	5.510271	5.167107	5.900211	5.387057	5.466387	6.397137	5.784682	6.323483	6.194915	5.931537	6.134893	5.02276	6.106415	6.010244	5.468376	5.818049	5.856263	5.911488	5.90058	6.865733	6.206752	5.896775	6.399879	5.603119	5.561484	6.601335	5.706129	5.163586	6.091539	5.823574	5.980804	5.981523	5.258779	5.922017	5.237013	6.125772	6.189547	5.526614	5.727342	6.019772	5.81071	5.411207	5.481217	5.537694	5.674309	4.858221	6.269317	5.094074
100507332_at	LOC100507332	4.410882	4.000557	4.335903	3.950208	4.364544	5.193588	4.603909	4.984447	5.00078	4.145421	4.21039	4.969621	4.346049	4.315973	4.315023	4.336025	4.6171	4.459941	4.644564	4.629509	4.547514	4.41148	4.758695	4.037387	3.860815	4.500365	4.082479	4.342855	4.771447	4.400673	4.774023	4.631768	4.894604	4.076155	4.153739	4.728784	4.232886	4.665605	4.68659	4.06715	5.192997	4.515413	4.078185	4.62486	4.76715	4.289006	4.482436	4.426613
[truncated: 18,113 more rows]
[truncated: 206 more columns]
